# Supplementary material for: ent-5α,3,15-Dioxodolabr-4(18)-ene-16,18-diol
Source: Acta Crystallogr Sect E Struct Rep Online. 2010 Oct 23;66(Pt 11):o2897–8. doi: 10.1107/S1600536810042078 (PMC3009018; doi:10.1107/S1600536810042078)
Supplement: Supplementary file 1 [file e-66-o2897-sup1.cif]

##############################################################################
###                                                                        ###
###        Electronic paper (Acta Crystallographica Section E)             ###
###                                                                        ###
##############################################################################
#                                                                            #
# This CIF contains the data in a paper accepted for publication in Acta     #
# Crystallographica Section E. It conforms to the requirements of Notes      #
# for Authors for Section E, and has been peer reviewed under the auspices   #
# of the IUCr Commission on Journals.                                        #
#                                                                            #
# Full details of the Crystallographic Information File format               #
# are given in the paper "The Crystallographic Information File (CIF):       #
# a New Standard Archive File for Crystallography" by S. R. Hall, F. H.      #
# Allen and I. D. Brown [Acta Cryst. (1991), A47, 655-685].                  #
#                                                                            #
# The current version of the core CIF dictionary is obtainable from          #
# ftp://ftp.iucr.org/pub/cif_core.dic. The current version number is 2.4.    #
#                                                                            #
# Software is freely available for graphical display of the structure(s) in  #
# this CIF.  For information consult the CIF home page http://www.iucr.org/  #
# cif/home.html                                                              #
#                                                                            #
# This file may be used for bona fide research purposes within the           #
# scientific community so long as proper attribution is given to the journal # 
# article from which it was obtained.                                        #
#                                                                            #
##############################################################################
                                             
data_global
_audit_creation_method     'form.cif (version 2.0)'
_journal_data_validation_number     ?
_journal_date_recd_electronic     2010-10-12
_journal_date_accepted     2010-10-17
_journal_name_full     'Acta Crystallographica, Section E'
_journal_year     2010
_journal_volume     66
_journal_issue     11
_journal_page_first     o2897
_journal_page_last     o2898
_journal_paper_category     QO
_journal_coeditor_code     FJ2353
_publ_contact_author_name     'Prof. Fun Hoong-Kun'
_publ_contact_author_address
;
      X-ray Crystallography Unit
      School of Physics
      Universiti Sains Malaysia
      11800 USM, Penang
      MALAYSIA
;
_publ_contact_author_email     'hkfun@usm.my'
_publ_contact_author_fax     '6 04 6579150'
_publ_contact_author_phone     '6 04 6577888  Ext. 3690'
_publ_section_title
;
<i>ent</i>-5\a,3,15-Dioxodolabr-4(18)-ene-16,18-diol
;
loop_
    _publ_author_name
    _publ_author_footnote
    _publ_author_address
    'Hoong-Kun Fun'
;
      Thomson Reuters ResearcherID: A-3561-2009.
;
;     X-ray Crystallography Unit
      School of Physics
      Universiti Sains Malaysia
      11800 USM, Penang
      Malaysia
;
    'Charoen Pakathirathien' ?
;     Department of Chemistry
      Faculty of Science
      Prince of Songkla University
      Hat-Yai, Songkhla 90112
      Thailand
;
    'Chatchanok Karalai' ?
;     Crystal Materials Research Unit
      Department of Chemistry
      Faculty of Science
      Prince of Songkla University
      Hat-Yai, Songkhla 90112
      Thailand
;
    'Suchada Chantrapromma'
;
      Additional correspondence author, e-mail: suchada.c@psu.ac.th.
      Thomson Reuters ResearcherID: A-5085-2009.
;
;     Crystal Materials Research Unit
      Department of Chemistry
      Faculty of Science
      Prince of Songkla University
      Hat-Yai, Songkhla 90112
      Thailand
;
data_I
_audit_creation_method     SHELXL-97
_chemical_name_systematic
;
<i>ent</i>-5\a,3,15-Dioxodolabr-4(18)-ene-16,18-diol
;
_chemical_name_common
;
Tagalsin S
;
_chemical_formula_moiety     'C20 H30 O4'
_chemical_formula_sum     'C20 H30 O4'
_chemical_formula_iupac     'C20 H30 O4'
_chemical_formula_weight     334.44
_chemical_melting_point     ?
_chemical_melting_point_gt     495
_chemical_melting_point_lt     496
_symmetry_cell_setting     orthorhombic
_symmetry_space_group_name_H-M     'P 21 21 21'
_symmetry_space_group_name_Hall     'P 2ac 2ab'
loop_
    _symmetry_equiv_pos_as_xyz
    'x, y, z'
    '-x+1/2, -y, z+1/2'
    '-x, y+1/2, -z+1/2'
    'x+1/2, -y+1/2, -z'
_cell_length_a     7.9633(3)
_cell_length_b     10.7166(4)
_cell_length_c     20.8338(7)
_cell_angle_alpha     90.00
_cell_angle_beta     90.00
_cell_angle_gamma     90.00
_cell_volume     1777.95(11)
_cell_formula_units_Z     4
_cell_measurement_reflns_used     2691
_cell_measurement_theta_min     1.95
_cell_measurement_theta_max     29.00
_cell_measurement_temperature     100
_exptl_crystal_description     Plate
_exptl_crystal_colour     Colourless
_exptl_crystal_size_max     0.58
_exptl_crystal_size_mid     0.51
_exptl_crystal_size_min     0.10
_exptl_crystal_density_diffrn     1.249
_exptl_crystal_density_meas     ?
_exptl_crystal_density_method     'not measured'
_exptl_crystal_F_000     728
_exptl_absorpt_coefficient_mu     0.085
_exptl_absorpt_correction_type     multi-scan
_exptl_absorpt_process_details     '(SADABS; Bruker, 2005)'
_exptl_absorpt_correction_T_min     0.9524
_exptl_absorpt_correction_T_max     0.9917
_exptl_special_details
;
The crystal was placed in the cold stream of an Oxford Cryosystems Cobra
open-flow nitrogen cryostat (Cosier & Glazer, 1986) operating at 100.0(1) K.
;
_diffrn_ambient_temperature     100
_diffrn_radiation_type     'MoK\a'
_diffrn_radiation_wavelength     0.71073
_diffrn_radiation_source     'sealed tube'
_diffrn_radiation_monochromator     'graphite'
_diffrn_measurement_device_type     'Bruker APEXII CCD area-detector'
_diffrn_measurement_method     '\f and \w scans'
_diffrn_detector_area_resol_mean     ?
_diffrn_reflns_number     20568
_diffrn_reflns_av_R_equivalents     0.0303
_diffrn_reflns_av_sigmaI/netI     0.0304
_diffrn_reflns_theta_min     1.95
_diffrn_reflns_theta_max     29.00
_diffrn_reflns_theta_full     29.00
_diffrn_measured_fraction_theta_max     1.000
_diffrn_measured_fraction_theta_full     1.000
_diffrn_reflns_limit_h_min     -10
_diffrn_reflns_limit_h_max     10
_diffrn_reflns_limit_k_min     -14
_diffrn_reflns_limit_k_max     10
_diffrn_reflns_limit_l_min     -24
_diffrn_reflns_limit_l_max     28
_diffrn_standards_number     0
_diffrn_standards_interval_count     ?
_diffrn_standards_interval_time     ?
_diffrn_standards_decay_%     ?
_refine_special_details
;
Refinement of <i>F</i>^2^ against ALL reflections. The weighted <i>R</i>-factor
<i>wR</i> and goodness of fit <i>S</i> are based on <i>F</i>^2^, conventional
<i>R</i>-factors <i>R</i> are based on <i>F</i>, with <i>F</i> set to zero for
negative <i>F</i>^2^. The threshold expression of <i>F</i>^2^ >
\s(<i>F</i>^2^) is used only for calculating <i>R</i>-factors(gt) <i>etc</i>.
and is not relevant to the choice of reflections for refinement.
<i>R</i>-factors based on <i>F</i>^2^ are statistically about twice as large
as those based on <i>F</i>, and <i>R</i>- factors based on ALL data will be
even larger.
;
_reflns_number_total     2691
_reflns_number_gt     2084
_reflns_threshold_expression     I>2\s(I)
_refine_ls_structure_factor_coef     Fsqd
_refine_ls_matrix_type     full
_refine_ls_R_factor_all     0.0769
_refine_ls_R_factor_gt     0.0519
_refine_ls_wR_factor_gt     0.1365
_refine_ls_wR_factor_ref     0.1574
_refine_ls_goodness_of_fit_ref     1.089
_refine_ls_restrained_S_all     1.089
_refine_ls_number_reflns     2691
_refine_ls_number_parameters     220
_refine_ls_number_restraints     0
_refine_ls_hydrogen_treatment     constr
_refine_ls_weighting_scheme     calc
_refine_ls_weighting_details
         'calc w=1/[\s^2^(Fo^2^)+(0.0770P)^2^+0.7994P] where P=(Fo^2^+2Fc^2^)/3'
_atom_sites_solution_hydrogens     geom
_atom_sites_solution_primary     direct
_atom_sites_solution_secondary     difmap
_refine_ls_shift/su_max     ?
_refine_ls_shift/su_max_lt     0.001
_refine_ls_shift/su_mean     0.001
_refine_diff_density_max     0.306
_refine_diff_density_min     -0.445
_refine_ls_extinction_method     none
_refine_ls_extinction_coef     ?
_refine_ls_abs_structure_details     ?
loop_
    _atom_type_symbol
    _atom_type_description
    _atom_type_scat_dispersion_real
    _atom_type_scat_dispersion_imag
    _atom_type_scat_source
    'C' 'C' 0.0033 0.0000
                         'International Tables Vol C Tables 4.2.6.8 and 6.1.1.4'
    'H' 'H' 0.0000 0.0000
                         'International Tables Vol C Tables 4.2.6.8 and 6.1.1.4'
    'O' 'O' 0.0106 0.0000
                         'International Tables Vol C Tables 4.2.6.8 and 6.1.1.4'
_computing_data_collection     'APEX2 (Bruker, 2005)'
_computing_cell_refinement     'SAINT (Bruker, 2005)'
_computing_data_reduction     'SAINT (Bruker, 2005)'
_computing_structure_solution     'SHELXTL (Sheldrick, 2008)'
_computing_structure_refinement     'SHELXTL (Sheldrick, 2008)'
_computing_molecular_graphics     'SHELXTL (Sheldrick, 2008)'
_computing_publication_material
;
SHELXTL (Sheldrick, 2008) and PLATON (Spek, 2009)
;
loop_
    _atom_site_type_symbol
    _atom_site_label
    _atom_site_fract_x
    _atom_site_fract_y
    _atom_site_fract_z
    _atom_site_U_iso_or_equiv
    _atom_site_adp_type
    _atom_site_calc_flag
    _atom_site_refinement_flags
    _atom_site_occupancy
    _atom_site_disorder_assembly
    _atom_site_disorder_group
    O O1 0.9767(3) 0.4254(2) 0.05460(11) 0.0420(6) Uani d . 1 . .
    O O2 1.2362(4) 0.3517(3) 0.10215(15) 0.0633(8) Uani d . 1 . .
    H H1O2 1.1724 0.3988 0.0830 0.095 Uiso calc R 1 . .
    O O3 0.5983(4) 0.4271(2) 0.41250(10) 0.0413(6) Uani d . 1 . .
    O O4 0.6697(4) 0.3378(2) 0.52946(11) 0.0552(8) Uani d . 1 . .
    H H1O4 0.6102 0.4000 0.5273 0.083 Uiso calc R 1 . .
    C C1 0.6196(4) 0.2200(3) 0.09423(15) 0.0360(8) Uani d . 1 . .
    H H1A 0.5759 0.1550 0.0665 0.043 Uiso calc R 1 . .
    H H1B 0.5242 0.2658 0.1110 0.043 Uiso calc R 1 . .
    C C2 0.7243(4) 0.3092(3) 0.05327(15) 0.0379(8) Uani d . 1 . .
    H H2A 0.7218 0.2792 0.0094 0.045 Uiso calc R 1 . .
    H H2B 0.6696 0.3900 0.0537 0.045 Uiso calc R 1 . .
    C C3 0.9026(4) 0.3276(3) 0.07172(13) 0.0294(7) Uani d . 1 . .
    C C4 0.9885(3) 0.2325(3) 0.10845(12) 0.0221(5) Uani d . 1 . .
    C C5 0.8927(4) 0.1186(3) 0.13108(13) 0.0230(6) Uani d . 1 . .
    C C6 0.9782(4) 0.0532(3) 0.18765(13) 0.0301(7) Uani d . 1 . .
    H H6A 0.9239 -0.0267 0.1947 0.036 Uiso calc R 1 . .
    H H6B 1.0944 0.0370 0.1765 0.036 Uiso calc R 1 . .
    C C7 0.9731(4) 0.1276(3) 0.24997(14) 0.0272(6) Uani d . 1 . .
    H H7A 1.0337 0.2054 0.2446 0.033 Uiso calc R 1 . .
    H H7B 1.0269 0.0805 0.2840 0.033 Uiso calc R 1 . .
    C C8 0.7911(4) 0.1547(2) 0.26801(13) 0.0226(6) Uani d . 1 . .
    H H8A 0.7344 0.0737 0.2708 0.027 Uiso calc R 1 . .
    C C9 0.6987(3) 0.2298(2) 0.21580(13) 0.0200(5) Uani d . 1 . .
    C C10 0.7108(4) 0.1569(3) 0.15117(13) 0.0241(6) Uani d . 1 . .
    H H10A 0.6510 0.0783 0.1585 0.029 Uiso calc R 1 . .
    C C11 0.5122(4) 0.2385(3) 0.23683(14) 0.0318(7) Uani d . 1 . .
    H H11A 0.4514 0.2889 0.2059 0.038 Uiso calc R 1 . .
    H H11B 0.4636 0.1555 0.2363 0.038 Uiso calc R 1 . .
    C C12 0.4884(4) 0.2955(3) 0.30434(14) 0.0338(7) Uani d . 1 . .
    H H12A 0.5200 0.3828 0.3030 0.041 Uiso calc R 1 . .
    H H12B 0.3705 0.2912 0.3157 0.041 Uiso calc R 1 . .
    C C13 0.5915(4) 0.2302(3) 0.35673(14) 0.0276(6) Uani d . 1 . .
    C C14 0.7769(4) 0.2146(2) 0.33451(13) 0.0227(6) Uani d . 1 . .
    H H14A 0.8305 0.2958 0.3336 0.027 Uiso calc R 1 . .
    H H14B 0.8364 0.1633 0.3654 0.027 Uiso calc R 1 . .
    C C15 0.6017(4) 0.3139(3) 0.41616(14) 0.0290(6) Uani d . 1 . .
    C C16 0.6242(5) 0.2539(3) 0.48109(14) 0.0394(8) Uani d . 1 . .
    H H16A 0.5201 0.2133 0.4932 0.047 Uiso calc R 1 . .
    H H16B 0.7100 0.1900 0.4778 0.047 Uiso calc R 1 . .
    C C17 0.5129(5) 0.1042(3) 0.37320(18) 0.0463(9) Uani d . 1 . .
    H H17A 0.4050 0.1172 0.3926 0.070 Uiso calc R 1 . .
    H H17B 0.5844 0.0603 0.4026 0.070 Uiso calc R 1 . .
    H H17C 0.4998 0.0559 0.3347 0.070 Uiso calc R 1 . .
    C C18 1.1538(4) 0.2500(3) 0.11951(15) 0.0342(7) Uani d . 1 . .
    H H18A 1.2130 0.1872 0.1404 0.041 Uiso calc R 1 . .
    C C19 0.8839(5) 0.0238(3) 0.07522(15) 0.0352(7) Uani d . 1 . .
    H H19A 0.9938 -0.0099 0.0674 0.053 Uiso calc R 1 . .
    H H19B 0.8441 0.0649 0.0372 0.053 Uiso calc R 1 . .
    H H19C 0.8085 -0.0427 0.0864 0.053 Uiso calc R 1 . .
    C C20 0.7677(4) 0.3630(2) 0.21044(13) 0.0236(6) Uani d . 1 . .
    H H20A 0.7370 0.4095 0.2480 0.035 Uiso calc R 1 . .
    H H20B 0.7213 0.4026 0.1731 0.035 Uiso calc R 1 . .
    H H20C 0.8878 0.3602 0.2068 0.035 Uiso calc R 1 . .
loop_
    _atom_site_aniso_label
    _atom_site_aniso_U_11
    _atom_site_aniso_U_22
    _atom_site_aniso_U_33
    _atom_site_aniso_U_12
    _atom_site_aniso_U_13
    _atom_site_aniso_U_23
    O1 0.0564(16) 0.0328(12) 0.0369(12) 0.0036(12) 0.0098(12) 0.0126(10)
    O2 0.0435(16) 0.0705(19) 0.076(2) -0.0151(15) 0.0071(15) 0.0049(17)
    O3 0.0643(16) 0.0281(11) 0.0314(11) 0.0050(12) -0.0030(12) -0.0080(10)
    O4 0.088(2) 0.0437(14) 0.0337(12) 0.0225(15) -0.0180(13) -0.0096(11)
    C1 0.0222(14) 0.056(2) 0.0301(15) 0.0036(14) -0.0107(12) -0.0167(15)
    C2 0.0410(19) 0.0438(19) 0.0290(16) 0.0139(16) -0.0147(14) -0.0040(14)
    C3 0.0375(16) 0.0331(16) 0.0177(13) 0.0076(14) 0.0011(12) 0.0008(12)
    C4 0.0231(13) 0.0252(13) 0.0180(12) 0.0007(11) -0.0014(10) -0.0005(10)
    C5 0.0233(13) 0.0212(13) 0.0245(13) 0.0021(11) -0.0020(11) -0.0020(10)
    C6 0.0374(17) 0.0228(14) 0.0303(14) 0.0123(13) 0.0022(13) 0.0022(12)
    C7 0.0310(15) 0.0272(14) 0.0232(12) 0.0127(13) -0.0015(12) 0.0032(11)
    C8 0.0289(14) 0.0133(11) 0.0254(13) 0.0001(11) 0.0041(11) 0.0011(10)
    C9 0.0154(11) 0.0198(12) 0.0248(13) -0.0013(10) -0.0024(10) -0.0051(11)
    C10 0.0212(13) 0.0241(14) 0.0269(14) -0.0030(11) -0.0016(11) -0.0068(12)
    C11 0.0190(13) 0.0440(18) 0.0325(16) -0.0016(13) -0.0016(11) -0.0148(14)
    C12 0.0187(14) 0.0483(18) 0.0345(15) 0.0004(14) 0.0012(12) -0.0138(14)
    C13 0.0288(14) 0.0250(14) 0.0290(14) -0.0062(13) 0.0068(12) -0.0070(12)
    C14 0.0293(14) 0.0145(12) 0.0242(13) 0.0027(11) 0.0002(11) 0.0009(10)
    C15 0.0265(14) 0.0320(15) 0.0286(15) 0.0014(13) 0.0044(12) -0.0051(12)
    C16 0.050(2) 0.0347(17) 0.0333(18) 0.0056(17) 0.0005(15) -0.0039(15)
    C17 0.057(2) 0.0367(18) 0.0451(19) -0.0219(17) 0.0195(18) -0.0115(15)
    C18 0.0254(14) 0.0401(18) 0.0372(17) -0.0031(14) -0.0048(13) 0.0034(15)
    C19 0.0434(19) 0.0287(15) 0.0335(16) 0.0018(15) 0.0058(15) -0.0086(13)
    C20 0.0285(14) 0.0170(12) 0.0253(13) 0.0036(11) -0.0081(11) -0.0002(11)
_geom_special_details
;
All e.s.d.'s (except the e.s.d. in the dihedral angle between two l.s. planes)
are estimated using the full covariance matrix. The cell e.s.d.'s are taken
into account individually in the estimation of e.s.d.'s in distances, angles
and torsion angles; correlations between e.s.d.'s in cell parameters are only
used when they are defined by crystal symmetry. An approximate (isotropic)
treatment of cell e.s.d.'s is used for estimating e.s.d.'s involving l.s.
planes.
;
loop_
    _geom_bond_atom_site_label_1
    _geom_bond_atom_site_label_2
    _geom_bond_site_symmetry_2
    _geom_bond_distance
    _geom_bond_publ_flag
    O1 C3 . 1.254(4) ?
    O2 C18 . 1.323(4) ?
    O2 H1O2 . 0.8200 ?
    O3 C15 . 1.216(4) ?
    O4 C16 . 1.398(4) ?
    O4 H1O4 . 0.8200 ?
    C1 C2 . 1.529(5) ?
    C1 C10 . 1.547(4) ?
    C1 H1A . 0.9700 ?
    C1 H1B . 0.9700 ?
    C2 C3 . 1.484(5) ?
    C2 H2A . 0.9700 ?
    C2 H2B . 0.9700 ?
    C3 C4 . 1.446(4) ?
    C4 C18 . 1.350(4) ?
    C4 C5 . 1.515(4) ?
    C5 C6 . 1.531(4) ?
    C5 C19 . 1.547(4) ?
    C5 C10 . 1.563(4) ?
    C6 C7 . 1.525(4) ?
    C6 H6A . 0.9700 ?
    C6 H6B . 0.9700 ?
    C7 C8 . 1.525(4) ?
    C7 H7A . 0.9700 ?
    C7 H7B . 0.9700 ?
    C8 C14 . 1.531(4) ?
    C8 C9 . 1.540(4) ?
    C8 H8A . 0.9800 ?
    C9 C20 . 1.534(4) ?
    C9 C11 . 1.551(4) ?
    C9 C10 . 1.560(4) ?
    C10 H10A . 0.9800 ?
    C11 C12 . 1.545(4) ?
    C11 H11A . 0.9700 ?
    C11 H11B . 0.9700 ?
    C12 C13 . 1.535(4) ?
    C12 H12A . 0.9700 ?
    C12 H12B . 0.9700 ?
    C13 C17 . 1.527(4) ?
    C13 C15 . 1.531(4) ?
    C13 C14 . 1.556(4) ?
    C14 H14A . 0.9700 ?
    C14 H14B . 0.9700 ?
    C15 C16 . 1.508(4) ?
    C16 H16A . 0.9700 ?
    C16 H16B . 0.9700 ?
    C17 H17A . 0.9600 ?
    C17 H17B . 0.9600 ?
    C17 H17C . 0.9600 ?
    C18 H18A . 0.9300 ?
    C19 H19A . 0.9600 ?
    C19 H19B . 0.9600 ?
    C19 H19C . 0.9600 ?
    C20 H20A . 0.9600 ?
    C20 H20B . 0.9600 ?
    C20 H20C . 0.9600 ?
loop_
    _geom_angle_atom_site_label_1
    _geom_angle_atom_site_label_2
    _geom_angle_atom_site_label_3
    _geom_angle_site_symmetry_1
    _geom_angle_site_symmetry_3
    _geom_angle
    _geom_angle_publ_flag
    C18 O2 H1O2 . . 109.5 ?
    C16 O4 H1O4 . . 109.5 ?
    C2 C1 C10 . . 116.4(3) ?
    C2 C1 H1A . . 108.2 ?
    C10 C1 H1A . . 108.2 ?
    C2 C1 H1B . . 108.2 ?
    C10 C1 H1B . . 108.2 ?
    H1A C1 H1B . . 107.3 ?
    C3 C2 C1 . . 117.4(3) ?
    C3 C2 H2A . . 107.9 ?
    C1 C2 H2A . . 107.9 ?
    C3 C2 H2B . . 107.9 ?
    C1 C2 H2B . . 107.9 ?
    H2A C2 H2B . . 107.2 ?
    O1 C3 C4 . . 121.1(3) ?
    O1 C3 C2 . . 119.2(3) ?
    C4 C3 C2 . . 119.7(3) ?
    C18 C4 C3 . . 117.0(3) ?
    C18 C4 C5 . . 123.4(3) ?
    C3 C4 C5 . . 119.6(3) ?
    C4 C5 C6 . . 112.6(2) ?
    C4 C5 C19 . . 108.5(2) ?
    C6 C5 C19 . . 107.4(2) ?
    C4 C5 C10 . . 109.8(2) ?
    C6 C5 C10 . . 109.0(2) ?
    C19 C5 C10 . . 109.4(2) ?
    C7 C6 C5 . . 113.8(2) ?
    C7 C6 H6A . . 108.8 ?
    C5 C6 H6A . . 108.8 ?
    C7 C6 H6B . . 108.8 ?
    C5 C6 H6B . . 108.8 ?
    H6A C6 H6B . . 107.7 ?
    C6 C7 C8 . . 109.5(3) ?
    C6 C7 H7A . . 109.8 ?
    C8 C7 H7A . . 109.8 ?
    C6 C7 H7B . . 109.8 ?
    C8 C7 H7B . . 109.8 ?
    H7A C7 H7B . . 108.2 ?
    C7 C8 C14 . . 111.9(2) ?
    C7 C8 C9 . . 112.3(2) ?
    C14 C8 C9 . . 112.6(2) ?
    C7 C8 H8A . . 106.5 ?
    C14 C8 H8A . . 106.5 ?
    C9 C8 H8A . . 106.5 ?
    C20 C9 C8 . . 111.5(2) ?
    C20 C9 C11 . . 107.9(2) ?
    C8 C9 C11 . . 106.8(2) ?
    C20 C9 C10 . . 112.4(2) ?
    C8 C9 C10 . . 108.6(2) ?
    C11 C9 C10 . . 109.5(2) ?
    C1 C10 C9 . . 114.5(2) ?
    C1 C10 C5 . . 110.2(2) ?
    C9 C10 C5 . . 114.9(2) ?
    C1 C10 H10A . . 105.5 ?
    C9 C10 H10A . . 105.5 ?
    C5 C10 H10A . . 105.5 ?
    C12 C11 C9 . . 113.5(2) ?
    C12 C11 H11A . . 108.9 ?
    C9 C11 H11A . . 108.9 ?
    C12 C11 H11B . . 108.9 ?
    C9 C11 H11B . . 108.9 ?
    H11A C11 H11B . . 107.7 ?
    C13 C12 C11 . . 113.7(3) ?
    C13 C12 H12A . . 108.8 ?
    C11 C12 H12A . . 108.8 ?
    C13 C12 H12B . . 108.8 ?
    C11 C12 H12B . . 108.8 ?
    H12A C12 H12B . . 107.7 ?
    C17 C13 C15 . . 111.0(2) ?
    C17 C13 C12 . . 110.1(3) ?
    C15 C13 C12 . . 109.7(2) ?
    C17 C13 C14 . . 111.2(3) ?
    C15 C13 C14 . . 104.7(2) ?
    C12 C13 C14 . . 110.2(2) ?
    C8 C14 C13 . . 112.6(2) ?
    C8 C14 H14A . . 109.1 ?
    C13 C14 H14A . . 109.1 ?
    C8 C14 H14B . . 109.1 ?
    C13 C14 H14B . . 109.1 ?
    H14A C14 H14B . . 107.8 ?
    O3 C15 C16 . . 118.9(3) ?
    O3 C15 C13 . . 122.2(3) ?
    C16 C15 C13 . . 118.8(3) ?
    O4 C16 C15 . . 113.8(3) ?
    O4 C16 H16A . . 108.8 ?
    C15 C16 H16A . . 108.8 ?
    O4 C16 H16B . . 108.8 ?
    C15 C16 H16B . . 108.8 ?
    H16A C16 H16B . . 107.7 ?
    C13 C17 H17A . . 109.5 ?
    C13 C17 H17B . . 109.5 ?
    H17A C17 H17B . . 109.5 ?
    C13 C17 H17C . . 109.5 ?
    H17A C17 H17C . . 109.5 ?
    H17B C17 H17C . . 109.5 ?
    O2 C18 C4 . . 123.4(3) ?
    O2 C18 H18A . . 118.3 ?
    C4 C18 H18A . . 118.3 ?
    C5 C19 H19A . . 109.5 ?
    C5 C19 H19B . . 109.5 ?
    H19A C19 H19B . . 109.5 ?
    C5 C19 H19C . . 109.5 ?
    H19A C19 H19C . . 109.5 ?
    H19B C19 H19C . . 109.5 ?
    C9 C20 H20A . . 109.5 ?
    C9 C20 H20B . . 109.5 ?
    H20A C20 H20B . . 109.5 ?
    C9 C20 H20C . . 109.5 ?
    H20A C20 H20C . . 109.5 ?
    H20B C20 H20C . . 109.5 ?
loop_
    _geom_torsion_atom_site_label_1
    _geom_torsion_atom_site_label_2
    _geom_torsion_atom_site_label_3
    _geom_torsion_atom_site_label_4
    _geom_torsion_site_symmetry_1
    _geom_torsion_site_symmetry_2
    _geom_torsion_site_symmetry_3
    _geom_torsion_site_symmetry_4
    _geom_torsion
    _geom_torsion_publ_flag
    C10 C1 C2 C3 . . . . -0.2(4) ?
    C1 C2 C3 O1 . . . . -157.0(3) ?
    C1 C2 C3 C4 . . . . 23.7(4) ?
    O1 C3 C4 C18 . . . . -4.4(4) ?
    C2 C3 C4 C18 . . . . 175.0(3) ?
    O1 C3 C4 C5 . . . . 177.0(2) ?
    C2 C3 C4 C5 . . . . -3.6(4) ?
    C18 C4 C5 C6 . . . . 22.3(4) ?
    C3 C4 C5 C6 . . . . -159.2(2) ?
    C18 C4 C5 C19 . . . . -96.4(3) ?
    C3 C4 C5 C19 . . . . 82.1(3) ?
    C18 C4 C5 C10 . . . . 144.0(3) ?
    C3 C4 C5 C10 . . . . -37.5(3) ?
    C4 C5 C6 C7 . . . . 69.2(3) ?
    C19 C5 C6 C7 . . . . -171.3(3) ?
    C10 C5 C6 C7 . . . . -52.9(3) ?
    C5 C6 C7 C8 . . . . 58.1(3) ?
    C6 C7 C8 C14 . . . . 172.7(2) ?
    C6 C7 C8 C9 . . . . -59.5(3) ?
    C7 C8 C9 C20 . . . . -68.1(3) ?
    C14 C8 C9 C20 . . . . 59.3(3) ?
    C7 C8 C9 C11 . . . . 174.2(2) ?
    C14 C8 C9 C11 . . . . -58.4(3) ?
    C7 C8 C9 C10 . . . . 56.2(3) ?
    C14 C8 C9 C10 . . . . -176.4(2) ?
    C2 C1 C10 C9 . . . . 91.3(3) ?
    C2 C1 C10 C5 . . . . -40.0(3) ?
    C20 C9 C10 C1 . . . . -57.5(3) ?
    C8 C9 C10 C1 . . . . 178.7(2) ?
    C11 C9 C10 C1 . . . . 62.4(3) ?
    C20 C9 C10 C5 . . . . 71.4(3) ?
    C8 C9 C10 C5 . . . . -52.4(3) ?
    C11 C9 C10 C5 . . . . -168.7(3) ?
    C4 C5 C10 C1 . . . . 57.8(3) ?
    C6 C5 C10 C1 . . . . -178.4(2) ?
    C19 C5 C10 C1 . . . . -61.2(3) ?
    C4 C5 C10 C9 . . . . -73.3(3) ?
    C6 C5 C10 C9 . . . . 50.6(3) ?
    C19 C5 C10 C9 . . . . 167.7(2) ?
    C20 C9 C11 C12 . . . . -64.2(3) ?
    C8 C9 C11 C12 . . . . 55.8(3) ?
    C10 C9 C11 C12 . . . . 173.2(3) ?
    C9 C11 C12 C13 . . . . -53.6(4) ?
    C11 C12 C13 C17 . . . . -74.3(3) ?
    C11 C12 C13 C15 . . . . 163.3(3) ?
    C11 C12 C13 C14 . . . . 48.6(3) ?
    C7 C8 C14 C13 . . . . -174.0(2) ?
    C9 C8 C14 C13 . . . . 58.3(3) ?
    C17 C13 C14 C8 . . . . 71.3(3) ?
    C15 C13 C14 C8 . . . . -168.8(2) ?
    C12 C13 C14 C8 . . . . -51.0(3) ?
    C17 C13 C15 O3 . . . . -151.8(4) ?
    C12 C13 C15 O3 . . . . -30.0(4) ?
    C14 C13 C15 O3 . . . . 88.2(4) ?
    C17 C13 C15 C16 . . . . 31.0(4) ?
    C12 C13 C15 C16 . . . . 152.8(3) ?
    C14 C13 C15 C16 . . . . -89.0(3) ?
    O3 C15 C16 O4 . . . . -11.1(5) ?
    C13 C15 C16 O4 . . . . 166.3(3) ?
    C3 C4 C18 O2 . . . . 4.4(5) ?
    C5 C4 C18 O2 . . . . -177.1(3) ?
loop_
    _geom_hbond_atom_site_label_D
    _geom_hbond_atom_site_label_H
    _geom_hbond_atom_site_label_A
    _geom_hbond_site_symmetry_A
    _geom_hbond_distance_DH
    _geom_hbond_distance_HA
    _geom_hbond_distance_DA
    _geom_hbond_angle_DHA
    _geom_hbond_publ_flag
    O2 H1O2 O1 1_555 0.82 1.69 2.424(4) 148 y
    O4 H1O4 O1 2_665 0.82 2.07 2.841(3) 156 y
    C1 H1B O2 1_455 0.97 2.48 3.368(5) 152 y
    C12 H12A O3 1_555 0.97 2.41 2.799(4) 103 y
    C17 H17A O4 4_456 0.96 2.53 3.460(5) 164 y
