# Supplementary material for: ent-5α,3,15-Dioxodolabr-4(18)-ene-16,18-diol
Source: Acta Crystallogr Sect E Struct Rep Online. 2010 Oct 23;66(Pt 11):o2897–8. doi: 10.1107/S1600536810042078 (PMC3009018; doi:10.1107/S1600536810042078)
Supplement: Supplementary file 2 [file e-66-o2897-Isup2.hkl]

# 
# h,k,l, Fc-squared, Fo-squared, sigma(Fo-squared) and status flag 
# 
data_I
_shelx_title ' ctb2al_0m in P2(1)2(1)2(1)   100K' 
_shelx_refln_list_code          4 
_shelx_F_calc_maximum      177.67 
_exptl_crystal_F_000       728.00 
_reflns_d_resolution_high  0.7331 
 
loop_ 
 _symmetry_equiv_pos_as_xyz 
 'x, y, z' 
 '-x+1/2, -y, z+1/2' 
 '-x, y+1/2, -z+1/2' 
 'x+1/2, -y+1/2, -z' 
 
_cell_length_a     7.9633 
_cell_length_b    10.7166 
_cell_length_c    20.8338 
_cell_angle_alpha  90.000 
_cell_angle_beta   90.000 
_cell_angle_gamma  90.000 
 
_shelx_F_squared_multiplier     1.000 
 
loop_ 
 _refln_index_h 
 _refln_index_k 
 _refln_index_l 
 _refln_F_squared_calc 
 _refln_F_squared_meas 
 _refln_F_squared_sigma 
 _refln_observed_status 
   2   0   0      747.47     1088.62     12.91 o 
   4   0   0     1571.75     1435.87     16.99 o 
   6   0   0        0.95        1.26      4.22 o 
   8   0   0      871.77      881.64     31.00 o 
  10   0   0      553.09      548.53     25.92 o 
   1   1   0      455.17      345.52      4.68 o 
   2   1   0     7268.11     7566.67     74.19 o 
   3   1   0      126.74       73.11      3.09 o 
   4   1   0      806.95      789.24      9.77 o 
   5   1   0       19.34       15.66      2.16 o 
   6   1   0      142.08      137.42      4.54 o 
   7   1   0       16.54       11.82      4.52 o 
   8   1   0       60.34       59.29      7.48 o 
   9   1   0       14.52       21.70      6.71 o 
  10   1   0       14.46       13.93      7.30 o 
   0   2   0    31565.14    30775.05    282.49 o 
   1   2   0     1256.24     1278.87     12.59 o 
   2   2   0     1888.91     1821.15     17.89 o 
   3   2   0      303.61      327.92      4.67 o 
   4   2   0      101.85      125.84      2.86 o 
   5   2   0       70.56       57.09      2.16 o 
   6   2   0       35.93       43.48      3.30 o 
   7   2   0       42.32       42.30      6.00 o 
   8   2   0       95.68       88.96     15.48 o 
   9   2   0        2.81       -1.79      5.35 o 
  10   2   0      160.99      146.46      9.15 o 
   1   3   0       27.18       15.28      1.35 o 
   2   3   0     2894.89     3146.34     23.23 o 
   3   3   0      692.46      623.37      6.17 o 
   4   3   0       31.92       39.35      2.62 o 
   5   3   0      246.27      228.34      4.79 o 
   6   3   0       32.38       30.68      3.83 o 
   7   3   0       54.78       45.42      9.02 o 
   8   3   0        1.93       -0.31      4.13 o 
   9   3   0        0.06        1.06      5.28 o 
  10   3   0       20.64       25.75      6.97 o 
   0   4   0       71.50       41.66      1.57 o 
   1   4   0       23.67       29.11      1.80 o 
   2   4   0     1055.67     1020.40      9.15 o 
   3   4   0      270.21      293.43      3.38 o 
   4   4   0      605.28      533.37      6.51 o 
   5   4   0      983.91      918.34     10.65 o 
   6   4   0      275.69      261.56      7.01 o 
   7   4   0       26.62       22.73      4.01 o 
   8   4   0       21.13       10.05      4.11 o 
   9   4   0        0.00        0.23      4.51 o 
  10   4   0       13.31        8.05      5.35 o 
   1   5   0      285.51      334.62      3.48 o 
   2   5   0     1422.51     1608.87     11.88 o 
   3   5   0        1.81        7.48      1.21 o 
   4   5   0       66.62       50.81      1.52 o 
   5   5   0       65.78       63.03      4.14 o 
   6   5   0      140.72      150.38      5.68 o 
   7   5   0        7.06       10.22      3.65 o 
   8   5   0       27.77       31.57      4.82 o 
   9   5   0        2.45        1.99      4.59 o 
  10   5   0        2.28        1.73     10.68 o 
   0   6   0      530.63      635.89      7.05 o 
   1   6   0       97.48       65.03      1.79 o 
   2   6   0     3122.20     3116.49     21.95 o 
   3   6   0       39.09       51.24      2.37 o 
   4   6   0        0.48       -1.11      1.27 o 
   5   6   0      221.73      201.51      5.41 o 
   6   6   0      357.46      365.08      9.95 o 
   7   6   0        1.99       -2.59      3.21 o 
   8   6   0       24.09       28.71      5.91 o 
   9   6   0       52.89       40.19     12.82 o 
   1   7   0        2.72        2.02      1.16 o 
   2   7   0      159.59      150.75      2.75 o 
   3   7   0       22.61       20.19      1.77 o 
   4   7   0        2.52        2.10      2.12 o 
   5   7   0        0.14       -0.62      3.08 o 
   6   7   0        8.13        3.17      4.27 o 
   7   7   0        7.22        7.53      3.63 o 
   8   7   0       22.36       22.11     10.27 o 
   9   7   0        9.85       -7.34     10.39 o 
   0   8   0       30.17       18.79      2.36 o 
   1   8   0      103.33      101.61      3.10 o 
   2   8   0       24.96       16.54      2.34 o 
   3   8   0       15.40       21.10      3.00 o 
   4   8   0        1.35        2.04      3.57 o 
   5   8   0        1.59       -5.25      3.02 o 
   6   8   0       33.66       31.43      6.04 o 
   7   8   0       34.53       26.44      7.20 o 
   8   8   0        5.29       12.60     10.05 o 
   9   8   0        8.33        5.29     11.78 o 
   1   9   0      317.48      284.18      6.85 o 
   2   9   0       26.22       28.87      4.03 o 
   3   9   0      562.05      522.27     10.64 o 
   4   9   0       61.89       51.81      4.49 o 
   5   9   0        0.00       -0.30      3.29 o 
   6   9   0        0.84       -6.39      7.18 o 
   7   9   0       41.33       40.13     12.19 o 
   8   9   0       28.32       29.86     12.00 o 
   0  10   0      477.74      462.65     10.20 o 
   1  10   0       24.53       14.25      5.59 o 
   2  10   0       79.41      100.00      8.24 o 
   3  10   0      164.96      157.07     15.78 o 
   4  10   0       34.48       38.96      8.41 o 
   5  10   0        2.71       -7.87      8.28 o 
   6  10   0       20.46        8.69      9.83 o 
   7  10   0       25.01       22.55     11.43 o 
   1  11   0      325.33      342.37     24.14 o 
   2  11   0      292.63      280.18     11.20 o 
   3  11   0      126.01      115.27      8.05 o 
   4  11   0        2.25       -1.76      8.13 o 
   5  11   0       29.86       30.68     11.37 o 
   6  11   0       15.04       27.25     11.78 o 
   7  11   0        0.33       26.27     11.88 o 
   0  12   0       25.08       30.74      9.80 o 
   1  12   0        5.26       12.50      5.91 o 
   2  12   0        2.34       -5.74      5.23 o 
   3  12   0       91.75      116.11     15.21 o 
   4  12   0       49.23       57.20     12.44 o 
   5  12   0       57.30       46.02     12.85 o 
   6  12   0        6.92       15.84     11.28 o 
   1  13   0       83.35       90.09      9.10 o 
   2  13   0       19.22       23.97     10.24 o 
   3  13   0      131.95      134.66     13.77 o 
   4  13   0        4.15       -4.66      9.45 o 
   0  14   0       34.37       28.03     10.96 o 
   1  14   0       88.52      104.01     14.90 o 
   2  14   0       61.46      100.48     15.09 o 
   3  14   0       14.48       26.96     11.25 o 
   1   0   1       16.07       18.98      0.65 o 
   2   0   1     7495.94     8246.81     64.01 o 
   3   0   1      174.26      139.97      1.89 o 
   4   0   1     3213.96     3315.56     26.22 o 
   5   0   1       70.37       66.08      1.98 o 
   6   0   1      385.80      376.64     11.37 o 
   7   0   1        2.66        1.34      4.04 o 
   8   0   1        0.02        3.41      4.70 o 
   9   0   1        6.57        3.42      5.69 o 
  10   0   1        2.01        8.97      6.97 o 
   0   1   1     1608.63     1305.94      8.90 o 
   1   1   1    12725.32    14121.12     76.76 o 
   2   1   1     1098.11      973.30      7.65 o 
   3   1   1      125.40      105.72      2.03 o 
   4   1   1      873.96      864.22      7.43 o 
   5   1   1      392.02      441.89      4.64 o 
   6   1   1        1.34        0.95      1.06 o 
   7   1   1       61.69       64.72      4.77 o 
   8   1   1       31.84       32.40      4.42 o 
   9   1   1       44.54       56.55      5.59 o 
  10   1   1        6.79       17.45      5.30 o 
   0   2   1     2315.75     2871.29     19.09 o 
   1   2   1     5690.15     5442.31     29.83 o 
   2   2   1     1025.90      999.98      5.43 o 
   3   2   1      680.82      735.60      6.51 o 
   4   2   1      143.38      191.64      2.51 o 
   5   2   1      171.10      203.11      2.68 o 
   6   2   1      303.03      301.42      4.62 o 
   7   2   1       90.37      105.27      5.40 o 
   8   2   1       18.56       19.17      4.03 o 
   9   2   1       69.48       76.55      6.21 o 
  10   2   1       82.61      112.09      6.92 o 
   0   3   1      158.08      150.19      1.70 o 
   1   3   1     1740.74     1877.04      9.21 o 
   2   3   1      190.19      185.93      1.64 o 
   3   3   1     1438.73     1468.79      8.79 o 
   4   3   1        8.35        3.73      0.86 o 
   5   3   1       33.09       45.10      1.82 o 
   6   3   1       65.37       70.32      3.26 o 
   7   3   1       23.85       29.31      4.04 o 
   8   3   1        3.70        5.15      3.40 o 
   9   3   1      111.97      124.73      6.14 o 
  10   3   1        2.50       -2.59      4.16 o 
   0   4   1       81.88      159.02      1.80 o 
   1   4   1      735.15      824.65      4.39 o 
   2   4   1      815.13      942.39      5.74 o 
   3   4   1       20.65       24.49      1.27 o 
   4   4   1       18.45       18.82      1.25 o 
   5   4   1       31.46       30.68      1.89 o 
   6   4   1        0.75       -1.24      1.95 o 
   7   4   1      101.45      105.78      3.86 o 
   8   4   1       66.12       67.01      4.02 o 
   9   4   1       86.60      114.97      5.10 o 
  10   4   1       16.39       27.55      4.15 o 
   0   5   1        0.05       -0.82      0.73 o 
   1   5   1       16.77       27.69      1.19 o 
   2   5   1      834.59      849.48      4.85 o 
   3   5   1      293.11      335.26      2.88 o 
   4   5   1       65.81       77.88      1.25 o 
   5   5   1       87.59       82.93      2.37 o 
   6   5   1      708.30      689.59      9.43 o 
   7   5   1       22.68        9.02      2.22 o 
   8   5   1        4.01        4.28      2.74 o 
   9   5   1       15.45       18.13      4.57 o 
  10   5   1        1.16        4.11      5.13 o 
   0   6   1      100.37      118.47      1.80 o 
   1   6   1      341.65      369.60      2.87 o 
   2   6   1      497.75      504.67      3.61 o 
   3   6   1      387.85      398.77      3.36 o 
   4   6   1      208.82      185.37      2.37 o 
   5   6   1       89.30       93.16      2.30 o 
   6   6   1      159.95      146.86      4.02 o 
   7   6   1       35.36       35.59      3.40 o 
   8   6   1        0.65        4.12      3.09 o 
   9   6   1       23.10       27.53      5.50 o 
   0   7   1        6.18        3.27      0.98 o 
   1   7   1      162.64      164.01      2.01 o 
   2   7   1       93.86       96.38      1.65 o 
   3   7   1       45.05       48.35      1.57 o 
   4   7   1       40.31       34.31      2.34 o 
   5   7   1      239.55      214.06      4.79 o 
   6   7   1       99.69       94.49      4.22 o 
   7   7   1       46.86       48.80      4.06 o 
   8   7   1       21.48       20.37      6.59 o 
   9   7   1        6.69        0.06      7.25 o 
   0   8   1       67.40       62.88      2.19 o 
   1   8   1      202.39      184.45      2.68 o 
   2   8   1       86.00       96.32      2.35 o 
   3   8   1      154.06      161.26      3.45 o 
   4   8   1       19.04       23.65      2.49 o 
   5   8   1       60.81       62.75      5.84 o 
   6   8   1       36.91       39.37      7.18 o 
   7   8   1       13.01       10.23      5.16 o 
   8   8   1       26.10       28.75      8.66 o 
   9   8   1        6.09        3.49      7.83 o 
   0   9   1      147.95      154.45      3.64 o 
   1   9   1      452.35      397.72      5.59 o 
   2   9   1       12.55        8.25      2.36 o 
   3   9   1       10.78        2.69      2.28 o 
   4   9   1       17.87        8.09      2.19 o 
   5   9   1       59.93       58.25      3.73 o 
   6   9   1       11.26       14.61      4.99 o 
   7   9   1       12.91       20.31      7.32 o 
   8   9   1        9.07       11.33      7.60 o 
   0  10   1      655.59      595.20      9.17 o 
   1  10   1       93.53       92.55      5.23 o 
   2  10   1      144.75      138.62      5.69 o 
   3  10   1       43.14       53.10      4.92 o 
   4  10   1       13.14       23.70      4.70 o 
   5  10   1       61.21       88.11      7.42 o 
   6  10   1        4.74        6.46      6.61 o 
   7  10   1       19.42       19.19      7.85 o 
   0  11   1        0.28       -2.43      5.09 o 
   1  11   1      121.15      123.56      5.54 o 
   2  11   1       25.90       34.66      4.66 o 
   3  11   1       36.30       31.99      4.74 o 
   4  11   1      284.85      293.77      9.94 o 
   5  11   1       72.56       76.04      9.75 o 
   6  11   1       31.64       32.21      8.81 o 
   7  11   1       25.82       18.67     10.39 o 
   0  12   1      192.79      185.99     22.81 o 
   1  12   1       36.69       42.33      5.00 o 
   2  12   1       41.46       57.17      5.50 o 
   3  12   1       32.58       43.98      6.24 o 
   4  12   1       47.91       38.92      8.15 o 
   5  12   1        4.82        7.99      7.59 o 
   6  12   1       23.46       11.54      8.28 o 
   0  13   1        0.20       -0.91      5.63 o 
   1  13   1       82.89       91.37      7.53 o 
   2  13   1       59.05       72.25      7.19 o 
   3  13   1       52.42       48.51      8.61 o 
   4  13   1       12.31       21.87      7.65 o 
   0  14   1      109.46      132.42     13.39 o 
   1  14   1       12.11       21.33      6.06 o 
   2  14   1       99.91      111.19     10.91 o 
   3  14   1       40.03       38.90      8.49 o 
   0   0   2      117.80      119.34      3.57 o 
   1   0   2       57.05      150.32      1.52 o 
   2   0   2      161.76      129.26      1.85 o 
   3   0   2      231.83      132.87      1.99 o 
   4   0   2     4843.55     5296.16     38.75 o 
   5   0   2        0.05       -0.74      0.92 o 
   6   0   2      181.23      175.34      5.90 o 
   7   0   2       61.02       65.26      6.74 o 
   8   0   2       11.80        8.48      5.00 o 
   9   0   2       15.14       13.88      6.01 o 
  10   0   2       42.21       63.31      9.12 o 
   0   1   2      234.43      352.80      2.68 o 
   1   1   2    11028.92    11610.87     56.14 o 
   2   1   2     3436.14     3336.18     18.18 o 
   3   1   2     1486.28     1631.26     10.61 o 
   4   1   2     1746.90     1679.36     12.20 o 
   5   1   2      497.70      527.84      5.26 o 
   6   1   2       12.45       14.23      1.34 o 
   7   1   2      323.32      324.58      8.09 o 
   8   1   2       14.58       19.94      3.95 o 
   9   1   2       17.15       16.71      4.39 o 
  10   1   2       98.41      132.62      8.72 o 
   0   2   2      515.22      601.28      4.41 o 
   1   2   2     1647.62     1585.97      7.87 o 
   2   2   2      661.01      698.29      3.90 o 
   3   2   2     2383.28     2433.83     15.99 o 
   4   2   2      670.11      722.80      6.61 o 
   5   2   2      158.39      148.48      2.50 o 
   6   2   2       98.31       92.61      2.69 o 
   7   2   2       48.37       54.43      4.57 o 
   8   2   2       76.18       85.45      5.93 o 
   9   2   2        0.60       -1.83      3.64 o 
  10   2   2       52.45       59.14      6.03 o 
   0   3   2     2167.48     1844.40     11.85 o 
   1   3   2     4626.83     4885.48     22.71 o 
   2   3   2      950.86      826.76      4.50 o 
   3   3   2       46.34       37.67      1.00 o 
   4   3   2      126.48      100.72      1.96 o 
   5   3   2       28.35       29.01      1.57 o 
   6   3   2      278.39      281.20      6.56 o 
   7   3   2       58.24       69.16      4.60 o 
   8   3   2        3.82        0.64      3.75 o 
   9   3   2       97.30      133.29      6.49 o 
  10   3   2       40.02       39.86      5.29 o 
   0   4   2       55.99       63.99      1.27 o 
   1   4   2      456.26      615.47      3.58 o 
   2   4   2      228.34      257.23      2.07 o 
   3   4   2       64.41       78.53      1.14 o 
   4   4   2       46.05       45.33      1.40 o 
   5   4   2      246.00      213.91      3.06 o 
   6   4   2       41.25       44.97      2.95 o 
   7   4   2       39.59       37.09      5.42 o 
   8   4   2       98.05      108.39      4.95 o 
   9   4   2       36.44       47.74      4.19 o 
  10   4   2       30.19       29.31      5.46 o 
   0   5   2      352.53      301.13      2.78 o 
   1   5   2     1882.43     2142.11     10.64 o 
   2   5   2      800.36      846.61      4.69 o 
   3   5   2      354.76      347.09      3.32 o 
   4   5   2      357.44      342.80      2.81 o 
   5   5   2       55.62       52.29      2.22 o 
   6   5   2      595.29      546.86      7.52 o 
   7   5   2       60.80       71.86      4.14 o 
   8   5   2       19.80       24.28      3.45 o 
   9   5   2       19.79       25.11      4.96 o 
  10   5   2       18.45       28.44      5.57 o 
   0   6   2       23.10       26.95      1.19 o 
   1   6   2      375.08      402.64      2.92 o 
   2   6   2      202.09      182.96      1.92 o 
   3   6   2      242.69      240.62      2.43 o 
   4   6   2        8.84        7.13      1.05 o 
   5   6   2       38.06       48.60      2.74 o 
   6   6   2       54.14       56.00      3.52 o 
   7   6   2       23.30       14.02      2.89 o 
   8   6   2       55.81       61.02      5.36 o 
   9   6   2       16.14       26.18      5.53 o 
   0   7   2      196.13      193.80      2.68 o 
   1   7   2      248.00      260.19      2.41 o 
   2   7   2        2.68        2.48      0.93 o 
   3   7   2       11.78        8.33      1.24 o 
   4   7   2       61.23       58.17      2.76 o 
   5   7   2      181.65      184.40      4.52 o 
   6   7   2      147.07      127.49      4.58 o 
   7   7   2       11.30        3.57      3.84 o 
   8   7   2       32.21       23.12      4.88 o 
   9   7   2        6.70        9.78      5.07 o 
   0   8   2      569.25      575.58      6.80 o 
   1   8   2       11.79        8.36      1.33 o 
   2   8   2        1.14        1.78      1.37 o 
   3   8   2       37.49       45.13      2.43 o 
   4   8   2       63.44       48.18      2.75 o 
   5   8   2       11.49        7.72      2.63 o 
   6   8   2       27.98       22.63      5.01 o 
   7   8   2       82.43       84.84      7.35 o 
   8   8   2        1.73        1.24      5.50 o 
   9   8   2        6.77       13.45      8.52 o 
   0   9   2        0.88        1.57      1.83 o 
   1   9   2       42.67       52.15      3.45 o 
   2   9   2        5.68        4.07      2.18 o 
   3   9   2       86.46       83.74      3.82 o 
   4   9   2       30.46       32.82      2.80 o 
   5   9   2        6.29        8.98      2.82 o 
   6   9   2       22.24       10.92      4.66 o 
   7   9   2        9.28        0.94      6.68 o 
   8   9   2       22.90       10.61     10.24 o 
   0  10   2       68.70       67.17      7.15 o 
   1  10   2       12.75       12.56      3.04 o 
   2  10   2      294.82      281.99      7.58 o 
   3  10   2       13.10        3.67      3.70 o 
   4  10   2      279.65      242.88      8.96 o 
   5  10   2       85.96       77.31      7.91 o 
   6  10   2       52.35       46.19     10.66 o 
   7  10   2       14.49       23.60      8.24 o 
   0  11   2       19.12       16.98     12.58 o 
   1  11   2        4.10       -2.41      3.71 o 
   2  11   2      105.47      106.01      5.66 o 
   3  11   2        6.05        0.72      4.57 o 
   4  11   2       45.15       49.17      6.30 o 
   5  11   2        1.29        7.85      6.00 o 
   6  11   2      108.83      142.47     12.68 o 
   7  11   2       77.02       80.39     11.09 o 
   0  12   2      230.94      235.09     19.18 o 
   1  12   2        4.40        0.17      4.02 o 
   2  12   2       61.82       56.97      6.57 o 
   3  12   2       85.30       90.94      7.66 o 
   4  12   2       48.08       41.76      6.52 o 
   5  12   2        4.73        2.34     10.41 o 
   6  12   2        9.21        6.39     11.01 o 
   0  13   2        5.24       12.87      6.26 o 
   1  13   2       74.22       62.54      6.80 o 
   2  13   2        8.76        9.79      5.25 o 
   3  13   2       31.94       34.52      6.25 o 
   4  13   2       38.38       33.38      8.55 o 
   0  14   2       81.02       64.70     13.07 o 
   1  14   2       62.40       80.79      9.85 o 
   2  14   2       55.92       69.90      7.69 o 
   3  14   2       14.01       16.59      7.88 o 
   1   0   3      199.35      198.90      1.76 o 
   2   0   3     2690.47     2741.88     21.36 o 
   3   0   3      130.81      184.76      2.36 o 
   4   0   3     2208.27     2535.10     19.20 o 
   5   0   3      651.96      653.11      5.63 o 
   6   0   3       92.26       98.33      2.59 o 
   7   0   3      308.58      273.90     10.48 o 
   8   0   3        0.97        4.02      4.64 o 
   9   0   3        6.07        4.79      5.61 o 
  10   0   3       14.64        3.75      6.55 o 
   0   1   3     1929.66     1749.22     20.15 o 
   1   1   3     2091.47     2200.70     11.20 o 
   2   1   3     1732.79     1620.30      8.39 o 
   3   1   3     7048.90     7198.59     39.19 o 
   4   1   3      267.73      266.12      2.63 o 
   5   1   3       31.19       40.89      1.56 o 
   6   1   3      313.57      306.67      4.33 o 
   7   1   3      445.81      401.72      9.07 o 
   8   1   3      130.70      122.15      5.87 o 
   9   1   3       12.15       21.75      4.86 o 
  10   1   3        0.21        4.38      4.30 o 
   0   2   3     4186.48     3837.63     24.26 o 
   1   2   3      362.72      386.03      2.17 o 
   2   2   3     1483.23     1588.50      7.74 o 
   3   2   3      608.44      688.40      4.46 o 
   4   2   3      827.56      854.50      6.29 o 
   5   2   3      608.06      626.33      6.67 o 
   6   2   3      114.70      101.44      3.19 o 
   7   2   3       89.69       87.66      5.02 o 
   8   2   3       16.81       13.03      3.62 o 
   9   2   3       16.12       15.67      4.30 o 
  10   2   3       46.99       29.76      5.39 o 
   0   3   3        4.86        6.07      0.77 o 
   1   3   3       57.51       49.67      0.90 o 
   2   3   3     1198.52     1168.12      6.09 o 
   3   3   3      443.77      400.99      2.70 o 
   4   3   3       23.99       28.23      1.10 o 
   5   3   3      706.45      674.19      6.85 o 
   6   3   3      340.17      325.94      7.01 o 
   7   3   3      160.36      150.26      6.26 o 
   8   3   3        1.87       -4.27      2.71 o 
   9   3   3       74.86       86.42      6.07 o 
  10   3   3        7.97        5.08      4.89 o 
   0   4   3       20.11       26.45      1.04 o 
   1   4   3     1213.91     1297.63      6.30 o 
   2   4   3     1271.39     1257.05      6.65 o 
   3   4   3      439.73      470.23      3.16 o 
   4   4   3        7.44       11.31      0.82 o 
   5   4   3      907.39      910.39      8.40 o 
   6   4   3      238.19      234.45      5.05 o 
   7   4   3       62.46       71.36      6.22 o 
   8   4   3        5.31        4.69      2.89 o 
   9   4   3       36.38       35.02      4.76 o 
  10   4   3       29.24       25.71      5.52 o 
   0   5   3      264.78      314.52      3.06 o 
   1   5   3     1298.44     1271.83      6.49 o 
   2   5   3      660.16      599.32      3.69 o 
   3   5   3       65.57       66.22      1.39 o 
   4   5   3       37.40       43.94      1.23 o 
   5   5   3      363.64      346.42      4.02 o 
   6   5   3      449.40      423.89      6.49 o 
   7   5   3       25.39       33.70      3.14 o 
   8   5   3       76.20       93.51      5.97 o 
   9   5   3      106.28      137.95      7.07 o 
  10   5   3       17.23       15.22      5.35 o 
   0   6   3       83.73       79.31      1.69 o 
   1   6   3       15.42       24.28      1.04 o 
   2   6   3       58.70       79.78      1.41 o 
   3   6   3      133.90      125.79      1.77 o 
   4   6   3        1.63        0.04      0.85 o 
   5   6   3      853.13      788.05      7.46 o 
   6   6   3       42.62       38.62      3.21 o 
   7   6   3       72.07       67.50      5.04 o 
   8   6   3       21.22       24.25      4.47 o 
   9   6   3       18.60       17.40      5.08 o 
   0   7   3       45.97       60.80      2.08 o 
   1   7   3      191.92      206.46      2.21 o 
   2   7   3      113.25      125.82      1.85 o 
   3   7   3      119.01      120.56      2.61 o 
   4   7   3       87.90       90.00      3.03 o 
   5   7   3        0.60        2.28      2.10 o 
   6   7   3      120.91      105.94      5.07 o 
   7   7   3        3.08       -0.89      3.31 o 
   8   7   3       27.26       22.32      4.97 o 
   9   7   3        1.11       -2.74      4.55 o 
   0   8   3        9.74        7.46      1.78 o 
   1   8   3       43.75       45.89      1.87 o 
   2   8   3       22.00       21.94      1.72 o 
   3   8   3      131.26      112.32      3.07 o 
   4   8   3       51.33       52.12      3.46 o 
   5   8   3       84.87       87.80      4.52 o 
   6   8   3        4.11        6.01      4.52 o 
   7   8   3        6.94        4.87      4.91 o 
   8   8   3       48.50       57.04     11.34 o 
   9   8   3       16.50       11.73      5.83 o 
   0   9   3      883.78      827.58     10.67 o 
   1   9   3      463.42      456.00      6.07 o 
   2   9   3       67.77       80.20      3.30 o 
   3   9   3        5.66        3.19      2.46 o 
   4   9   3      157.92      175.22      4.86 o 
   5   9   3      203.89      207.39      6.14 o 
   6   9   3       88.61       70.43      6.83 o 
   7   9   3       11.24        2.23      5.07 o 
   8   9   3       25.95       21.16     10.11 o 
   0  10   3      674.86      644.21      9.13 o 
   1  10   3       45.38       53.97      3.90 o 
   2  10   3      120.11      107.45      5.22 o 
   3  10   3       12.60       11.82      4.75 o 
   4  10   3      161.18      162.71     11.04 o 
   5  10   3       37.36       38.02      5.90 o 
   6  10   3      122.80      113.86      8.05 o 
   7  10   3       23.45       34.03      6.40 o 
   0  11   3      248.93      237.98     10.21 o 
   1  11   3      100.81       95.25      4.79 o 
   2  11   3       31.01       23.28      5.22 o 
   3  11   3       83.53       95.57      7.40 o 
   4  11   3       83.02      105.76      8.02 o 
   5  11   3       65.01       52.71      8.60 o 
   6  11   3       63.82       74.31      8.63 o 
   7  11   3       22.84       34.06     14.55 o 
   0  12   3       61.72       75.24      8.23 o 
   1  12   3       54.47       53.03      8.39 o 
   2  12   3       91.43      101.47      7.80 o 
   3  12   3       28.03       33.89      6.22 o 
   4  12   3       13.38       16.99      5.82 o 
   5  12   3       23.07       29.63      6.43 o 
   6  12   3       35.76       29.54      8.83 o 
   0  13   3        5.79        8.32      9.48 o 
   1  13   3       19.30       30.85      5.92 o 
   2  13   3       37.68       35.60      6.98 o 
   3  13   3       21.83       19.24      5.94 o 
   4  13   3       12.90        9.60      7.44 o 
   0  14   3        1.31       -7.78      9.17 o 
   1  14   3       12.43       17.39      9.56 o 
   2  14   3       48.71       59.93      7.50 o 
   0   0   4     3273.00     2825.10     27.89 o 
   1   0   4      117.30      173.70      1.54 o 
   2   0   4       52.98      130.81      1.72 o 
   3   0   4      129.65      106.24      1.87 o 
   4   0   4     1257.33     1563.55     13.00 o 
   5   0   4       67.90       53.61      1.90 o 
   6   0   4      400.17      395.54      5.93 o 
   7   0   4        9.62        5.34      4.41 o 
   8   0   4       86.93       96.46     12.60 o 
   9   0   4        0.66       -0.28      5.46 o 
  10   0   4       12.46       -0.78      5.78 o 
   0   1   4      666.20      603.74      4.31 o 
   1   1   4     1876.04     1852.40      8.57 o 
   2   1   4      735.76      811.06      4.35 o 
   3   1   4      280.44      290.71      2.12 o 
   4   1   4      838.50      804.70      5.06 o 
   5   1   4        5.53        4.16      0.72 o 
   6   1   4      178.10      179.80      2.82 o 
   7   1   4      157.13      176.37      6.14 o 
   8   1   4       24.45       35.65      4.24 o 
   9   1   4       14.74       14.20      4.22 o 
  10   1   4        0.05       -1.95      4.10 o 
   0   2   4        0.01       -0.36      0.52 o 
   1   2   4      722.72      726.99      3.52 o 
   2   2   4       99.67      109.19      1.12 o 
   3   2   4        4.67        6.85      0.58 o 
   4   2   4     2340.03     2374.02     14.07 o 
   5   2   4      831.11      832.34      7.17 o 
   6   2   4      298.66      294.33      5.21 o 
   7   2   4       28.05       23.19      4.11 o 
   8   2   4       58.10       69.99      5.00 o 
   9   2   4        0.14       -1.79      3.63 o 
  10   2   4       14.21       20.73      5.86 o 
   0   3   4     1629.83     1499.21     10.26 o 
   1   3   4     2246.33     2101.22      9.46 o 
   2   3   4      282.59      255.83      1.90 o 
   3   3   4      269.44      235.31      1.84 o 
   4   3   4        7.91        4.07      0.75 o 
   5   3   4      216.91      210.42      2.93 o 
   6   3   4      636.79      588.13      9.91 o 
   7   3   4      117.57      105.19      4.81 o 
   8   3   4       15.49       16.48      3.85 o 
   9   3   4        4.25        2.47      4.56 o 
  10   3   4       75.06      110.74      7.45 o 
   0   4   4       94.67      153.89      2.21 o 
   1   4   4      531.35      517.70      3.11 o 
   2   4   4       10.85        6.76      0.61 o 
   3   4   4      509.61      529.30      3.46 o 
   4   4   4      313.02      306.94      2.70 o 
   5   4   4       98.31       98.31      2.22 o 
   6   4   4      766.40      765.11      9.89 o 
   7   4   4      233.05      198.66      5.54 o 
   8   4   4        2.72        3.21      3.62 o 
   9   4   4       14.50       19.56      4.79 o 
  10   4   4       53.22       55.74      6.29 o 
   0   5   4        2.41        0.97      0.78 o 
   1   5   4      260.04      266.10      2.08 o 
   2   5   4      298.80      334.81      2.56 o 
   3   5   4       52.40       62.16      1.19 o 
   4   5   4      177.49      165.46      1.89 o 
   5   5   4       29.15       24.56      1.48 o 
   6   5   4      543.74      486.34      7.01 o 
   7   5   4       16.19       10.78      3.68 o 
   8   5   4       28.54       28.84      4.50 o 
   9   5   4        7.14        1.46      4.27 o 
  10   5   4      103.79      130.08     11.67 o 
   0   6   4      276.57      288.69      3.31 o 
   1   6   4      434.47      429.33      3.11 o 
   2   6   4      155.19      157.49      1.84 o 
   3   6   4      219.83      236.09      2.45 o 
   4   6   4      111.19      117.09      2.09 o 
   5   6   4      759.00      679.81      6.39 o 
   6   6   4       27.04       26.95      3.91 o 
   7   6   4        1.72       -1.39      3.32 o 
   8   6   4        9.87        5.16      3.91 o 
   9   6   4       10.64       16.94      4.87 o 
   0   7   4        5.87        4.31      1.06 o 
   1   7   4      144.50      135.53      1.76 o 
   2   7   4      162.38      159.33      2.24 o 
   3   7   4      158.20      178.43      3.08 o 
   4   7   4      341.10      320.16      5.11 o 
   5   7   4      366.97      341.47      6.83 o 
   6   7   4      157.34      156.07      5.75 o 
   7   7   4       37.32       38.00      4.57 o 
   8   7   4       51.97       50.34      6.02 o 
   9   7   4       19.38       10.18      5.31 o 
   0   8   4        3.61        4.67      1.58 o 
   1   8   4      162.28      175.37      2.96 o 
   2   8   4      177.18      175.75      3.12 o 
   3   8   4      289.38      290.41      4.59 o 
   4   8   4       10.17        5.16      2.15 o 
   5   8   4      412.14      369.13      7.37 o 
   6   8   4       33.63       34.65      5.56 o 
   7   8   4       40.38       46.13      7.38 o 
   8   8   4        3.29        0.57      5.54 o 
   0   9   4      353.33      343.72      5.96 o 
   1   9   4       57.05       58.52      2.81 o 
   2   9   4       28.54       25.29      2.31 o 
   3   9   4      165.29      135.00      5.38 o 
   4   9   4      131.87      123.09      4.84 o 
   5   9   4       64.54       65.91      7.47 o 
   6   9   4       55.52       61.01      6.85 o 
   7   9   4      135.05      137.19     12.05 o 
   8   9   4       26.60       37.99      9.01 o 
   0  10   4      103.84       88.73      5.63 o 
   1  10   4       89.87       95.39      4.07 o 
   2  10   4      133.31      133.60      6.18 o 
   3  10   4      105.43      120.35      6.70 o 
   4  10   4       11.33        7.46      7.44 o 
   5  10   4      119.71      111.42      7.79 o 
   6  10   4       16.07       16.66      5.78 o 
   7  10   4        5.20        3.16      5.48 o 
   0  11   4       47.35       51.70      7.02 o 
   1  11   4      116.10      116.71      6.02 o 
   2  11   4       75.46       81.87      6.98 o 
   3  11   4       14.40       11.39      5.07 o 
   4  11   4       29.84       35.25      6.03 o 
   5  11   4       17.26       18.81      5.87 o 
   6  11   4       19.69       10.41      5.93 o 
   0  12   4        3.92        8.57      8.63 o 
   1  12   4        4.63        3.94      4.64 o 
   2  12   4        7.74        5.84      4.93 o 
   3  12   4       94.03      108.15      8.31 o 
   4  12   4       77.35       96.77      8.31 o 
   5  12   4       70.86       90.71      8.41 o 
   6  12   4       43.11       34.42     11.80 o 
   0  13   4        3.02       -0.82      8.88 o 
   1  13   4       69.99       70.72      9.26 o 
   2  13   4        4.29        9.84      5.38 o 
   3  13   4        7.19        3.07      5.34 o 
   4  13   4        4.55        3.42      7.18 o 
   0  14   4        9.30       11.12     10.84 o 
   1  14   4        1.36        3.89      9.76 o 
   2  14   4       14.06        6.25     14.91 o 
   1   0   5     1499.72     1480.39      8.97 o 
   2   0   5      276.29      390.46      3.20 o 
   3   0   5      421.07      406.80      3.71 o 
   4   0   5      550.63      488.54      4.78 o 
   5   0   5       93.72       78.03      1.93 o 
   6   0   5       10.65       12.59      1.12 o 
   7   0   5       16.11       14.04      4.72 o 
   8   0   5       91.99      110.13      8.85 o 
   9   0   5        5.43        5.00      5.20 o 
  10   0   5        0.06        1.63      5.67 o 
   0   1   5     6232.95     5833.73     36.18 o 
   1   1   5      463.79      457.69      2.32 o 
   2   1   5       73.61       60.98      0.87 o 
   3   1   5       83.91       96.08      1.13 o 
   4   1   5       65.48       65.62      1.19 o 
   5   1   5      132.89      128.07      1.78 o 
   6   1   5      106.00      123.36      2.13 o 
   7   1   5        9.83        3.61      2.28 o 
   8   1   5      190.80      180.12      6.22 o 
   9   1   5       50.75       61.12      5.57 o 
  10   1   5        3.58        6.82      5.90 o 
   0   2   5     3164.32     3287.97     20.14 o 
   1   2   5     4044.14     3836.95     15.96 o 
   2   2   5      898.75      874.85      4.48 o 
   3   2   5       55.08       38.97      0.86 o 
   4   2   5       14.63       19.80      1.06 o 
   5   2   5      555.18      516.05      4.63 o 
   6   2   5      775.28      728.16      9.82 o 
   7   2   5      442.02      444.92      8.91 o 
   8   2   5       41.53       40.67      4.47 o 
   9   2   5       27.78       40.99      5.93 o 
  10   2   5       31.80       36.02      6.28 o 
   0   3   5     4260.90     4732.22     28.86 o 
   1   3   5      332.29      317.30      2.02 o 
   2   3   5     1103.15     1188.61      6.11 o 
   3   3   5      131.23      132.25      1.36 o 
   4   3   5       28.55       33.06      0.95 o 
   5   3   5     1098.97     1102.72      8.52 o 
   6   3   5      380.97      367.84      6.91 o 
   7   3   5        2.48        0.94      2.87 o 
   8   3   5      178.25      151.13      6.93 o 
   9   3   5        5.30        6.01      4.15 o 
  10   3   5       17.08       14.48      4.98 o 
   0   4   5      147.10      141.27      1.80 o 
   1   4   5     1147.80     1121.88      5.63 o 
   2   4   5     1318.02     1418.20      7.14 o 
   3   4   5      126.46      121.03      1.33 o 
   4   4   5      241.80      213.83      2.07 o 
   5   4   5     1714.50     1606.62     11.25 o 
   6   4   5      768.34      688.17      9.22 o 
   7   4   5        4.88        2.66      3.26 o 
   8   4   5       15.82       12.23      3.87 o 
   9   4   5      105.08      109.98      6.96 o 
  10   4   5       13.01       15.66      5.87 o 
   0   5   5      218.46      193.28      2.27 o 
   1   5   5      186.50      208.17      1.77 o 
   2   5   5      146.22      154.44      1.68 o 
   3   5   5       43.65       51.66      1.48 o 
   4   5   5       77.74       62.60      1.25 o 
   5   5   5      578.54      589.24      6.16 o 
   6   5   5       56.68       74.96      4.92 o 
   7   5   5       22.63       20.68      3.91 o 
   8   5   5      135.44      122.17      6.25 o 
   9   5   5        2.41       -1.12      4.22 o 
  10   5   5       19.74       13.10      5.64 o 
   0   6   5      256.81      251.42      3.08 o 
   1   6   5      180.07      208.09      2.03 o 
   2   6   5       14.02       15.06      0.94 o 
   3   6   5      986.08      920.91      5.98 o 
   4   6   5      128.81      122.16      2.30 o 
   5   6   5       98.45       94.15      3.74 o 
   6   6   5      193.75      177.92      6.00 o 
   7   6   5        7.38        8.37      3.68 o 
   8   6   5        5.22        1.65      3.91 o 
   9   6   5       51.74       46.70      5.71 o 
   0   7   5        3.92        7.06      1.16 o 
   1   7   5      108.99      103.17      1.61 o 
   2   7   5      104.33       97.03      1.77 o 
   3   7   5      149.72      134.92      3.40 o 
   4   7   5      152.31      138.99      3.88 o 
   5   7   5      181.74      171.26      6.61 o 
   6   7   5      287.41      275.48      7.32 o 
   7   7   5      217.85      217.36      7.00 o 
   8   7   5       20.60       10.98      4.42 o 
   9   7   5       33.89       27.95      5.86 o 
   0   8   5      473.31      484.39      7.12 o 
   1   8   5       47.49       48.77      2.07 o 
   2   8   5      193.86      205.95      3.46 o 
   3   8   5      164.08      157.98      3.82 o 
   4   8   5        3.69        5.44      2.18 o 
   5   8   5       17.12       19.29      3.51 o 
   6   8   5       35.56       33.20      5.04 o 
   7   8   5       56.56       73.72      8.90 o 
   8   8   5       25.17       31.83      6.54 o 
   0   9   5      171.41      172.36      5.17 o 
   1   9   5      521.63      475.98      6.35 o 
   2   9   5       12.80       11.66      2.59 o 
   3   9   5       86.90       84.88      6.62 o 
   4   9   5      372.15      320.10      6.80 o 
   5   9   5       37.73       36.40      4.33 o 
   6   9   5       39.22       35.49      6.01 o 
   7   9   5       12.77       20.46      5.91 o 
   8   9   5       69.44       77.20      8.23 o 
   0  10   5       85.36       82.90      5.81 o 
   1  10   5       15.16       15.78      3.27 o 
   2  10   5      173.08      147.58      5.70 o 
   3  10   5      152.62      132.29      6.98 o 
   4  10   5       27.92       24.96      5.40 o 
   5  10   5       21.34       15.60      5.26 o 
   6  10   5       20.59       18.91      5.80 o 
   7  10   5      166.93      184.68     13.33 o 
   0  11   5        3.69        3.30      9.02 o 
   1  11   5       47.36       44.58      5.28 o 
   2  11   5       30.75       37.59      5.79 o 
   3  11   5       42.22       43.94      8.70 o 
   4  11   5       21.61       26.35      5.76 o 
   5  11   5        5.69       14.66      5.53 o 
   6  11   5       22.17       12.98      6.08 o 
   0  12   5        0.19       -1.76      8.10 o 
   1  12   5        8.03       11.63      6.71 o 
   2  12   5        4.88        0.58      4.72 o 
   3  12   5       69.83       89.65      7.89 o 
   4  12   5       18.06       17.31      5.94 o 
   5  12   5       25.31       27.02      7.31 o 
   0  13   5       51.17       62.84     12.91 o 
   1  13   5       24.90       14.51      7.55 o 
   2  13   5       13.37        7.33      8.68 o 
   3  13   5        7.14        5.48      5.62 o 
   4  13   5        8.65       15.93      6.34 o 
   0  14   5        8.06        7.31     10.05 o 
   1  14   5       18.24       25.58      7.94 o 
   2  14   5       30.18       30.23      8.44 o 
   0   0   6     9264.99     8912.78     74.69 o 
   1   0   6     6875.28     6628.92     39.72 o 
   2   0   6     1369.92     1735.72     11.34 o 
   3   0   6       81.20       67.20      1.33 o 
   4   0   6       15.68       34.63      1.35 o 
   5   0   6      232.17      218.74      3.32 o 
   6   0   6       45.77       48.06      4.04 o 
   7   0   6       83.57       92.19      6.81 o 
   8   0   6      117.92      147.17      7.82 o 
   9   0   6       40.29       35.46      7.22 o 
  10   0   6       28.55       21.40      6.69 o 
   0   1   6      972.93     1105.90     10.62 o 
   1   1   6      852.44      888.43      4.12 o 
   2   1   6      642.16      768.69      3.82 o 
   3   1   6     1057.72     1106.20      5.91 o 
   4   1   6       29.21       31.41      0.89 o 
   5   1   6      161.16      158.46      1.90 o 
   6   1   6       59.60       71.81      3.17 o 
   7   1   6       19.13       31.24      3.75 o 
   8   1   6        3.14        1.59      2.83 o 
   9   1   6        9.11        8.92      3.45 o 
  10   1   6       21.57       21.84      5.45 o 
   0   2   6       59.55       53.99      1.07 o 
   1   2   6     1086.91     1061.88      4.75 o 
   2   2   6      449.62      520.83      2.83 o 
   3   2   6      378.39      380.78      2.55 o 
   4   2   6      363.64      368.94      2.79 o 
   5   2   6       37.25       39.12      1.32 o 
   6   2   6       81.01       81.29      3.94 o 
   7   2   6       29.13       21.55      4.29 o 
   8   2   6       58.49       60.41      4.93 o 
   9   2   6       23.10       13.68      4.97 o 
  10   2   6       16.09       17.22      5.60 o 
   0   3   6     2440.02     2855.12     17.92 o 
   1   3   6      424.46      537.15      2.77 o 
   2   3   6      867.81      965.65      5.06 o 
   3   3   6      306.99      272.04      2.04 o 
   4   3   6      175.57      175.47      1.74 o 
   5   3   6      463.59      457.72      4.43 o 
   6   3   6      149.90      152.63      3.89 o 
   7   3   6      180.15      144.39      5.55 o 
   8   3   6        6.41        5.95      3.55 o 
   9   3   6       51.94       66.43      5.84 o 
  10   3   6       37.54       53.02      6.31 o 
   0   4   6      315.30      270.96      2.75 o 
   1   4   6       39.62       42.97      1.07 o 
   2   4   6       38.29       31.62      0.88 o 
   3   4   6      343.11      316.21      2.57 o 
   4   4   6       67.00       61.54      1.28 o 
   5   4   6      307.02      294.55      3.43 o 
   6   4   6      188.45      171.49      5.67 o 
   7   4   6       16.77       11.93      3.60 o 
   8   4   6       24.72       18.13      4.25 o 
   9   4   6       62.72       60.52      6.89 o 
  10   4   6       18.53        6.63      5.16 o 
   0   5   6      119.47      148.09      2.00 o 
   1   5   6       54.45       68.94      1.12 o 
   2   5   6      277.17      294.61      2.47 o 
   3   5   6       70.50       62.50      1.25 o 
   4   5   6       86.37       95.09      1.69 o 
   5   5   6      136.41      114.99      3.15 o 
   6   5   6      233.60      211.42      7.50 o 
   7   5   6       14.09       16.62      3.91 o 
   8   5   6        0.38       -4.56      3.61 o 
   9   5   6        6.51       -0.28      4.41 o 
   0   6   6        8.42        4.68      1.01 o 
   1   6   6       65.79       60.28      1.27 o 
   2   6   6      155.13      144.31      1.83 o 
   3   6   6      125.46      126.37      1.93 o 
   4   6   6       67.78       66.35      2.48 o 
   5   6   6      374.43      343.06      6.82 o 
   6   6   6      178.31      179.37      6.08 o 
   7   6   6      159.77      158.18      6.15 o 
   8   6   6       17.93       19.88      4.61 o 
   9   6   6       23.99       28.29      5.37 o 
   0   7   6      270.41      289.57      3.56 o 
   1   7   6      950.09      869.03      5.62 o 
   2   7   6      205.07      179.95      2.42 o 
   3   7   6       73.90       71.81      2.70 o 
   4   7   6       87.59       90.41      3.54 o 
   5   7   6      108.14      124.34      8.25 o 
   6   7   6        3.19       -0.88      3.31 o 
   7   7   6       40.27       52.63      5.73 o 
   8   7   6       16.18        9.94      4.52 o 
   9   7   6       20.58       10.47      5.92 o 
   0   8   6       18.39       29.64      2.78 o 
   1   8   6        1.15        1.16      1.16 o 
   2   8   6      142.95      130.13      3.14 o 
   3   8   6      263.62      257.34      4.52 o 
   4   8   6      390.34      400.39      6.70 o 
   5   8   6      128.30      104.67      5.01 o 
   6   8   6      222.91      203.68      9.78 o 
   7   8   6        5.70        4.57      4.52 o 
   8   8   6       11.25       14.11      5.79 o 
   0   9   6      276.32      252.79      5.04 o 
   1   9   6      150.50      151.92      3.89 o 
   2   9   6      365.24      347.21      5.90 o 
   3   9   6      258.60      248.25      6.52 o 
   4   9   6       13.24       14.29      3.35 o 
   5   9   6       34.40       45.05      5.29 o 
   6   9   6        3.80        4.37      4.93 o 
   7   9   6       40.95       34.46      7.95 o 
   8   9   6       67.75       75.19     11.39 o 
   0  10   6        2.98        4.13      2.55 o 
   1  10   6       36.00       45.52      3.91 o 
   2  10   6      111.13      111.96      6.16 o 
   3  10   6      126.54      115.39      7.08 o 
   4  10   6      124.54      135.06      7.51 o 
   5  10   6        6.39       -0.40      4.84 o 
   6  10   6       11.23        0.99      5.13 o 
   7  10   6       36.79       53.36      8.26 o 
   0  11   6       33.65       40.53      7.41 o 
   1  11   6       26.15       28.80      4.76 o 
   2  11   6       18.51       14.47      4.69 o 
   3  11   6       58.44       58.64      6.89 o 
   4  11   6       81.21       99.98      9.10 o 
   5  11   6       10.41        2.64      5.30 o 
   6  11   6       37.41       34.66     10.36 o 
   0  12   6       62.84       57.68     11.97 o 
   1  12   6        7.17        0.91      6.31 o 
   2  12   6       21.45       22.21      7.39 o 
   3  12   6       72.47       91.22      7.90 o 
   4  12   6       28.71       34.70      7.91 o 
   5  12   6       13.50       14.37      6.19 o 
   0  13   6       11.07        8.13     10.24 o 
   1  13   6       25.91       25.21      7.93 o 
   2  13   6       88.17      118.47     11.11 o 
   3  13   6       24.70       29.32     10.71 o 
   4  13   6       75.85       74.63      8.32 o 
   0  14   6        0.27       -8.85      9.42 o 
   1  14   6        4.88       -2.67      7.09 o 
   2  14   6       15.72       13.90      7.64 o 
   1   0   7      488.01      514.18      4.04 o 
   2   0   7      243.44      205.60      2.10 o 
   3   0   7       36.15       33.79      1.34 o 
   4   0   7      169.04      177.64      2.38 o 
   5   0   7      182.03      189.18      3.75 o 
   6   0   7       14.25       11.17      3.41 o 
   7   0   7        0.13       -0.12      2.80 o 
   8   0   7        5.46        3.42      3.39 o 
   9   0   7        0.36       -4.74      5.51 o 
  10   0   7        0.12       -2.60      7.37 o 
   0   1   7     4008.49     4041.04     24.51 o 
   1   1   7     1982.83     1965.23      8.35 o 
   2   1   7     1145.92     1205.30      5.54 o 
   3   1   7     1897.59     1973.01      9.10 o 
   4   1   7       83.51       65.72      1.14 o 
   5   1   7       36.15       38.18      1.18 o 
   6   1   7       24.34       28.99      2.42 o 
   7   1   7       37.79       44.57      3.96 o 
   8   1   7       20.69       15.44      3.61 o 
   9   1   7       28.62       30.62      5.19 o 
  10   1   7        5.39        8.30      5.11 o 
   0   2   7      102.10      207.60      2.12 o 
   1   2   7     2226.23     2519.88     10.32 o 
   2   2   7     3148.81     3117.24     13.22 o 
   3   2   7      650.00      725.48      4.10 o 
   4   2   7      245.20      247.30      2.10 o 
   5   2   7      183.44      181.41      2.31 o 
   6   2   7      100.69       94.94      3.37 o 
   7   2   7       45.27       39.76      3.89 o 
   8   2   7       13.38       15.43      4.38 o 
   9   2   7        1.36       -3.36      4.23 o 
  10   2   7       25.83       36.12      5.96 o 
   0   3   7      860.27     1028.35      7.02 o 
   1   3   7     2648.19     2837.99     12.02 o 
   2   3   7      860.45      940.11      4.82 o 
   3   3   7        5.16       11.01      0.71 o 
   4   3   7      509.07      543.22      3.65 o 
   5   3   7      280.78      287.67      3.30 o 
   6   3   7      281.69      281.45      5.70 o 
   7   3   7       46.37       44.86      4.38 o 
   8   3   7       19.51       17.03      3.91 o 
   9   3   7      111.29      122.00      6.83 o 
  10   3   7       69.64       56.98      6.31 o 
   0   4   7      122.46      137.53      2.25 o 
   1   4   7      181.91      216.16      1.65 o 
   2   4   7      418.06      406.44      3.00 o 
   3   4   7        4.54        2.69      0.64 o 
   4   4   7        8.13        8.23      0.86 o 
   5   4   7       16.08       17.43      1.47 o 
   6   4   7      111.90      109.56      4.89 o 
   7   4   7      106.98      104.58      5.26 o 
   8   4   7       57.53       44.46      5.05 o 
   9   4   7       33.19       31.25      5.26 o 
  10   4   7       20.04       18.19      5.49 o 
   0   5   7      649.63      715.49      5.26 o 
   1   5   7      141.03      156.25      1.62 o 
   2   5   7      173.20      173.69      1.87 o 
   3   5   7       57.51       67.47      1.45 o 
   4   5   7        3.67        2.45      0.96 o 
   5   5   7      127.92      123.80      3.96 o 
   6   5   7       34.91       39.73      4.28 o 
   7   5   7       74.24       95.19      5.72 o 
   8   5   7       29.90       20.67      4.49 o 
   9   5   7        1.06       -6.62      4.22 o 
   0   6   7       20.00       28.54      1.37 o 
   1   6   7     1098.13     1066.89      5.68 o 
   2   6   7      304.71      326.14      2.88 o 
   3   6   7      270.83      251.52      3.19 o 
   4   6   7       14.49        9.62      2.02 o 
   5   6   7      100.39       93.20      4.19 o 
   6   6   7       44.84       39.17      4.40 o 
   7   6   7      159.43      183.96      6.56 o 
   8   6   7       86.46       94.50      7.74 o 
   9   6   7       59.16       74.37      6.62 o 
   0   7   7       69.52       66.01      2.48 o 
   1   7   7      477.30      459.06      3.79 o 
   2   7   7      133.08      148.85      2.52 o 
   3   7   7       17.25       26.49      2.06 o 
   4   7   7      324.02      284.80      5.42 o 
   5   7   7      255.94      233.95      6.51 o 
   6   7   7      108.52      114.36      5.47 o 
   7   7   7       30.19       24.45      4.52 o 
   8   7   7       43.28       45.14      5.53 o 
   9   7   7       28.59       30.05      5.72 o 
   0   8   7      566.93      528.86      7.72 o 
   1   8   7     1173.19     1130.25     10.19 o 
   2   8   7      608.04      554.99      6.66 o 
   3   8   7       70.62       86.17      4.96 o 
   4   8   7      147.93      135.82      4.07 o 
   5   8   7       70.44       61.08      6.88 o 
   6   8   7      109.94      104.70      6.69 o 
   7   8   7       16.87       22.19      5.92 o 
   8   8   7       51.72       50.27      7.34 o 
   0   9   7      150.51      151.13      5.24 o 
   1   9   7       42.87       50.77      2.94 o 
   2   9   7       94.33       96.66      5.01 o 
   3   9   7       41.04       35.21      4.43 o 
   4   9   7      161.60      149.19      6.46 o 
   5   9   7       68.66       61.28      5.79 o 
   6   9   7       21.72       18.91      5.67 o 
   7   9   7       17.47       15.61      6.18 o 
   8   9   7       55.82       71.58     10.13 o 
   0  10   7      307.49      300.63     12.25 o 
   1  10   7       74.28       86.97      5.45 o 
   2  10   7      172.64      145.58      6.29 o 
   3  10   7       48.52       51.48      5.23 o 
   4  10   7       20.04       20.71      5.27 o 
   5  10   7        0.61       -3.51      4.70 o 
   6  10   7       37.61       33.11      7.50 o 
   7  10   7       11.93        7.29      7.95 o 
   0  11   7        4.71        8.45      6.40 o 
   1  11   7        6.68        3.34      5.68 o 
   2  11   7      161.85      160.46      9.82 o 
   3  11   7      107.94      105.10      7.88 o 
   4  11   7        3.82        8.92      5.19 o 
   5  11   7       21.56       16.38      6.00 o 
   6  11   7       15.42       11.04      6.21 o 
   0  12   7        1.00       -8.13      8.47 o 
   1  12   7       17.02       29.73      6.48 o 
   2  12   7       36.21       37.33      7.09 o 
   3  12   7       68.70       75.54      7.69 o 
   4  12   7       12.62       25.99      9.32 o 
   5  12   7        3.63       12.97      6.11 o 
   0  13   7        1.22      -11.28      8.98 o 
   1  13   7       19.35       12.17      8.87 o 
   2  13   7       61.46       69.16      9.73 o 
   3  13   7       19.57       13.04      7.81 o 
   4  13   7       54.25       45.98      9.40 o 
   0  14   7       11.86        7.94     10.96 o 
   1  14   7       14.43       -6.26      7.18 o 
   0   0   8        0.44       -0.24      0.81 o 
   1   0   8      415.78      324.16      2.98 o 
   2   0   8       27.51       23.31      0.90 o 
   3   0   8      143.79      115.86      1.74 o 
   4   0   8        0.42       -0.96      0.74 o 
   5   0   8        2.45        0.20      1.13 o 
   6   0   8       79.68       80.45      5.76 o 
   7   0   8        6.35       -1.71      3.64 o 
   8   0   8        1.28        5.08      4.64 o 
   9   0   8       15.62       10.44      7.73 o 
  10   0   8        0.18       -0.76     11.18 o 
   0   1   8      435.11      470.50      3.94 o 
   1   1   8      623.58      651.08      3.27 o 
   2   1   8     1290.07     1287.53      5.84 o 
   3   1   8      159.78      154.07      1.41 o 
   4   1   8      288.91      298.60      2.38 o 
   5   1   8      239.56      244.40      3.63 o 
   6   1   8       17.74       21.70      3.22 o 
   7   1   8       36.07       37.93      3.69 o 
   8   1   8       25.98       21.47      4.22 o 
   9   1   8       13.23        3.23      4.45 o 
  10   1   8        4.04        4.95      5.65 o 
   0   2   8     2872.43     3134.86     19.52 o 
   1   2   8      523.76      638.93      3.23 o 
   2   2   8     2447.25     2711.85     11.93 o 
   3   2   8      356.35      322.65      2.33 o 
   4   2   8        0.18       -0.33      0.58 o 
   5   2   8       38.56       47.48      1.79 o 
   6   2   8      251.45      234.36      6.00 o 
   7   2   8       10.02        4.43      3.52 o 
   8   2   8       78.41       79.68      5.83 o 
   9   2   8        1.86        1.31      4.23 o 
  10   2   8        1.74        6.22      4.55 o 
   0   3   8        0.28        0.64      0.86 o 
   1   3   8     2159.34     2317.89      9.86 o 
   2   3   8     1046.40     1095.76      5.63 o 
   3   3   8      695.07      747.96      4.29 o 
   4   3   8      120.11      119.72      1.68 o 
   5   3   8      230.16      232.62      3.10 o 
   6   3   8      221.05      225.47      6.29 o 
   7   3   8      110.85      103.79      5.37 o 
   8   3   8        2.85        1.26      3.45 o 
   9   3   8       15.02        8.77      4.29 o 
  10   3   8        2.91       -0.84      4.56 o 
   0   4   8      117.60      127.65      1.98 o 
   1   4   8     2791.68     2857.03     12.31 o 
   2   4   8      435.00      486.62      3.38 o 
   3   4   8       72.68       70.81      1.23 o 
   4   4   8       71.25       68.93      1.52 o 
   5   4   8       41.21       42.17      1.76 o 
   6   4   8       34.35       32.59      3.89 o 
   7   4   8        1.04       -0.40      3.21 o 
   8   4   8        5.53       -1.33      4.12 o 
   9   4   8       19.58        9.97      4.94 o 
   0   5   8     1232.81     1235.13      8.41 o 
   1   5   8      308.84      310.77      2.27 o 
   2   5   8      629.84      631.37      4.13 o 
   3   5   8      322.08      330.99      3.01 o 
   4   5   8       50.50       61.21      2.11 o 
   5   5   8       59.63       56.70      2.65 o 
   6   5   8       13.10        9.42      3.45 o 
   7   5   8       63.33       58.79      5.05 o 
   8   5   8       93.75       94.33      6.96 o 
   9   5   8       56.89       67.71      6.39 o 
   0   6   8      269.22      274.53      3.17 o 
   1   6   8     1201.08     1176.62      6.08 o 
   2   6   8      158.67      140.54      1.91 o 
   3   6   8      203.55      202.92      3.06 o 
   4   6   8      191.91      191.77      4.31 o 
   5   6   8        2.21       -4.90      2.45 o 
   6   6   8       26.50       28.50      4.12 o 
   7   6   8       11.59        9.51      3.91 o 
   8   6   8       51.50       55.76      7.72 o 
   9   6   8       93.39       73.19      6.67 o 
   0   7   8     2522.18     2505.48     19.37 o 
   1   7   8      467.60      455.38      4.14 o 
   2   7   8      154.04      165.74      2.71 o 
   3   7   8      250.68      231.14      3.99 o 
   4   7   8      267.97      266.56      5.31 o 
   5   7   8       65.11       76.96      6.05 o 
   6   7   8      104.60      110.24      5.48 o 
   7   7   8        0.38        0.54      3.87 o 
   8   7   8       16.07       18.26      4.93 o 
   9   7   8       35.67       40.20      8.47 o 
   0   8   8     2081.97     1986.79     23.88 o 
   1   8   8      300.08      280.75      4.27 o 
   2   8   8      538.76      492.85      6.80 o 
   3   8   8       89.90      103.69      3.35 o 
   4   8   8       49.89       53.30      4.47 o 
   5   8   8       25.45       29.46      3.68 o 
   6   8   8       68.22       76.80      6.32 o 
   7   8   8       29.61       33.59      6.60 o 
   8   8   8      117.67      134.23      9.92 o 
   0   9   8      318.22      305.95      6.28 o 
   1   9   8      100.03      110.96      4.64 o 
   2   9   8       91.07       95.47      6.35 o 
   3   9   8      106.43      102.12      6.54 o 
   4   9   8      153.90      156.04      6.71 o 
   5   9   8       45.11       48.33      5.51 o 
   6   9   8       43.71       43.54      5.69 o 
   7   9   8       14.60       15.54      7.56 o 
   0  10   8       90.49      109.82      9.61 o 
   1  10   8       50.07       51.58      6.30 o 
   2  10   8       84.92      100.40      5.94 o 
   3  10   8       96.42      114.31      6.13 o 
   4  10   8        8.12        5.85      5.19 o 
   5  10   8        2.42       -3.53      5.06 o 
   6  10   8       22.34       20.74      9.25 o 
   7  10   8        6.55        5.53      7.26 o 
   0  11   8        0.40        3.84      6.44 o 
   1  11   8        7.47        2.81      4.46 o 
   2  11   8       44.48       64.11      6.59 o 
   3  11   8        8.52       22.61     10.36 o 
   4  11   8       17.76       21.10      5.78 o 
   5  11   8       11.67       14.22      5.83 o 
   6  11   8       18.91       19.04      6.59 o 
   0  12   8        8.91        8.13      7.36 o 
   1  12   8      150.03      127.92      8.11 o 
   2  12   8       78.14       80.62      8.58 o 
   3  12   8       50.45       56.33      9.19 o 
   4  12   8       24.72       22.08      6.43 o 
   5  12   8       49.12       72.47     11.03 o 
   0  13   8       19.24       11.84     10.27 o 
   1  13   8        0.93      -11.50      6.54 o 
   2  13   8       61.19       59.97      9.66 o 
   3  13   8        1.34       -2.58      7.39 o 
   0  14   8       24.34       21.86     11.62 o 
   1   0   9      194.37      197.26      2.91 o 
   2   0   9      151.65      145.68      1.75 o 
   3   0   9      376.43      393.13      3.72 o 
   4   0   9        9.10        6.29      0.96 o 
   5   0   9       64.89       63.62      2.50 o 
   6   0   9       14.85        5.24      3.41 o 
   7   0   9       24.54       29.48      4.87 o 
   8   0   9       51.90       54.78      8.51 o 
   9   0   9        8.69        8.15      7.48 o 
  10   0   9       15.46       17.98      8.67 o 
   0   1   9      897.18      902.64      6.24 o 
   1   1   9      116.38      114.35      1.11 o 
   2   1   9      576.76      550.41      2.99 o 
   3   1   9      382.55      353.02      2.44 o 
   4   1   9       64.49       61.83      1.19 o 
   5   1   9      257.93      242.06      3.18 o 
   6   1   9       23.94       15.50      2.90 o 
   7   1   9       45.66       45.12      5.40 o 
   8   1   9       48.92       45.71      5.90 o 
   9   1   9       13.06        7.60      5.34 o 
  10   1   9        1.06       -0.28      6.92 o 
   0   2   9    11307.71    11675.40     87.56 o 
   1   2   9      250.35      212.61      1.66 o 
   2   2   9      122.24      141.58      1.33 o 
   3   2   9       86.18       94.66      1.24 o 
   4   2   9       16.70       19.51      0.91 o 
   5   2   9      126.81      118.65      3.29 o 
   6   2   9       72.10       81.31      4.56 o 
   7   2   9      100.58      103.38      5.56 o 
   8   2   9       20.72       18.90      4.29 o 
   9   2   9        1.01       -1.94      4.70 o 
  10   2   9      103.35      104.59      7.85 o 
   0   3   9     5215.32     5665.86     41.17 o 
   1   3   9      121.09      128.24      1.24 o 
   2   3   9      704.96      666.54      3.79 o 
   3   3   9      213.62      216.10      1.91 o 
   4   3   9      485.64      450.57      3.41 o 
   5   3   9      139.51      136.16      2.72 o 
   6   3   9      288.28      262.99      6.84 o 
   7   3   9       41.44       49.60      4.58 o 
   8   3   9       11.11        1.02      5.49 o 
   9   3   9        0.51       -1.76      3.86 o 
  10   3   9       68.11       64.50      6.30 o 
   0   4   9     1943.03     2146.02     13.78 o 
   1   4   9     1072.82     1160.77      5.85 o 
   2   4   9      164.42      172.57      1.85 o 
   3   4   9       43.59       43.84      1.32 o 
   4   4   9      104.66       99.74      1.98 o 
   5   4   9      163.66      151.19      4.09 o 
   6   4   9       13.14        9.93      3.44 o 
   7   4   9       51.97       57.38      6.70 o 
   8   4   9       10.22        3.87      3.90 o 
   9   4   9        3.39       -1.09      4.08 o 
   0   5   9      152.78      158.12      2.32 o 
   1   5   9      159.34      185.59      1.72 o 
   2   5   9       94.72      101.28      1.56 o 
   3   5   9       19.76       15.94      1.12 o 
   4   5   9       20.54       19.22      1.89 o 
   5   5   9       10.37       10.03      3.25 o 
   6   5   9      103.44      108.95      5.39 o 
   7   5   9       12.61       14.98      4.03 o 
   8   5   9       38.85       41.86      5.21 o 
   9   5   9        6.65        2.76      4.66 o 
   0   6   9      372.12      385.53      3.92 o 
   1   6   9      408.22      408.59      3.02 o 
   2   6   9       35.94       34.38      1.42 o 
   3   6   9      205.94      213.25      3.29 o 
   4   6   9       59.12       57.58      3.02 o 
   5   6   9      154.87      129.62      4.65 o 
   6   6   9       35.98       41.53      6.60 o 
   7   6   9       58.50       73.51      5.88 o 
   8   6   9       10.40       18.27      4.67 o 
   9   6   9        1.88        8.37      8.24 o 
   0   7   9      817.82      815.30      9.34 o 
   1   7   9      155.51      152.45      2.74 o 
   2   7   9       70.73       85.86      2.39 o 
   3   7   9      852.93      812.30      8.57 o 
   4   7   9      243.21      199.74      5.06 o 
   5   7   9      114.03      112.14      4.98 o 
   6   7   9        6.49        5.43      4.04 o 
   7   7   9       30.89       37.58      5.05 o 
   8   7   9        4.20       -4.67      4.38 o 
   0   8   9       13.50       16.15      2.50 o 
   1   8   9      493.44      473.09      5.84 o 
   2   8   9      521.14      477.55      7.14 o 
   3   8   9       56.79       52.95      3.50 o 
   4   8   9       87.95       77.19      3.98 o 
   5   8   9       48.92       45.57      4.30 o 
   6   8   9        8.65       13.46      4.59 o 
   7   8   9        7.91       13.54      5.04 o 
   8   8   9       11.11       17.09      5.71 o 
   0   9   9      306.95      311.71      9.27 o 
   1   9   9       22.78       18.36      3.64 o 
   2   9   9      146.30      133.58      4.88 o 
   3   9   9      142.79      141.70      6.14 o 
   4   9   9      124.15      133.45      6.44 o 
   5   9   9       16.58       17.80      5.02 o 
   6   9   9       13.60        5.36      5.67 o 
   7   9   9       30.66       34.58      6.87 o 
   0  10   9       23.99       35.12      7.38 o 
   1  10   9      132.82      117.46      5.52 o 
   2  10   9       87.85      103.57      7.04 o 
   3  10   9       42.45       47.73      5.05 o 
   4  10   9      202.13      191.08     13.14 o 
   5  10   9        7.17        3.68      5.29 o 
   6  10   9       46.77       40.12      6.99 o 
   7  10   9       14.85       10.26      6.52 o 
   0  11   9       76.10       66.58     11.69 o 
   1  11   9       21.51       24.50      5.49 o 
   2  11   9       41.58       51.49      6.27 o 
   3  11   9       59.62       63.67      7.99 o 
   4  11   9        9.01       17.62      5.70 o 
   5  11   9        0.11       -3.99      5.52 o 
   6  11   9       21.73       18.06      7.31 o 
   0  12   9       15.07        0.35      8.10 o 
   1  12   9       15.23       16.21      6.75 o 
   2  12   9       57.58       72.39     10.72 o 
   3  12   9       42.94       40.98      8.78 o 
   4  12   9       17.19        0.89      7.20 o 
   5  12   9        4.00        6.01      6.33 o 
   0  13   9       55.76       36.38     12.32 o 
   1  13   9        5.31        9.82      7.47 o 
   2  13   9       68.89       75.65     14.61 o 
   3  13   9       58.28       58.20     14.05 o 
   0   0  10       23.27       16.97      1.29 o 
   1   0  10       16.86       22.07      1.10 o 
   2   0  10        8.69       25.63      0.94 o 
   3   0  10      141.37      161.54      2.27 o 
   4   0  10      105.03      132.58      2.61 o 
   5   0  10       37.60       31.37      2.43 o 
   6   0  10        0.56       -2.27      3.89 o 
   7   0  10        3.57       -0.69      3.77 o 
   8   0  10       73.89       70.12     16.69 o 
   9   0  10       22.49       18.51      8.11 o 
  10   0  10        0.00       -3.33      7.88 o 
   0   1  10     2093.29     2202.68     13.16 o 
   1   1  10      110.37      129.36      1.25 o 
   2   1  10      228.40      245.11      1.79 o 
   3   1  10       23.19       18.90      0.77 o 
   4   1  10        1.13       -0.48      0.66 o 
   5   1  10       48.31       37.10      2.03 o 
   6   1  10       84.43       87.62      4.82 o 
   7   1  10       61.48       57.81      4.88 o 
   8   1  10        8.99        3.90      3.78 o 
   9   1  10       16.78       14.71      5.50 o 
  10   1  10        0.61       -8.71      5.21 o 
   0   2  10       38.68       36.84      1.29 o 
   1   2  10      318.47      329.53      2.15 o 
   2   2  10     1111.78     1197.57      6.01 o 
   3   2  10      711.19      714.15      4.26 o 
   4   2  10      208.59      204.09      2.28 o 
   5   2  10      152.67      150.48      3.48 o 
   6   2  10      261.07      216.95      6.58 o 
   7   2  10       91.23       99.57      5.33 o 
   8   2  10       49.29       44.16      4.69 o 
   9   2  10        0.61        2.33      3.95 o 
  10   2  10        0.76        2.78      5.24 o 
   0   3  10       39.26       42.69      1.61 o 
   1   3  10      236.69      264.02      1.89 o 
   2   3  10      289.03      296.16      2.14 o 
   3   3  10      146.59      140.54      1.62 o 
   4   3  10      588.44      568.84      4.58 o 
   5   3  10       77.93       80.14      3.88 o 
   6   3  10       78.85       92.01      5.64 o 
   7   3  10       19.36       17.02      3.64 o 
   8   3  10       28.27       28.24      4.30 o 
   9   3  10       16.04        5.97      4.55 o 
   0   4  10      549.72      533.42      4.71 o 
   1   4  10      355.82      365.70      2.54 o 
   2   4  10      379.64      393.02      2.89 o 
   3   4  10      527.84      531.55      3.86 o 
   4   4  10       23.78       30.35      1.79 o 
   5   4  10      253.43      265.92      6.22 o 
   6   4  10      287.63      271.81      7.17 o 
   7   4  10      146.24      119.97      5.35 o 
   8   4  10        5.80        0.32      4.00 o 
   9   4  10       25.57       13.26      4.73 o 
   0   5  10       15.92       18.69      1.22 o 
   1   5  10      123.05      128.60      1.48 o 
   2   5  10      114.99      115.12      1.68 o 
   3   5  10      561.34      573.29      4.95 o 
   4   5  10      564.52      540.42      6.31 o 
   5   5  10       15.00       15.47      3.54 o 
   6   5  10        6.93       10.42      3.65 o 
   7   5  10        1.04       -2.00      3.55 o 
   8   5  10       44.35       43.09      5.31 o 
   9   5  10       25.03       22.31      5.11 o 
   0   6  10       92.50      105.29      2.62 o 
   1   6  10      680.71      642.91      4.40 o 
   2   6  10       95.86       80.58      1.91 o 
   3   6  10      346.20      332.39      4.63 o 
   4   6  10       16.86       23.26      2.15 o 
   5   6  10       93.68      100.31      5.32 o 
   6   6  10       29.34       22.80      4.70 o 
   7   6  10       46.57       56.85      5.32 o 
   8   6  10       19.84       26.25      5.15 o 
   9   6  10       52.07       45.85      5.86 o 
   0   7  10      160.01      167.21      3.98 o 
   1   7  10      929.67      891.57      7.14 o 
   2   7  10      486.35      456.72      5.04 o 
   3   7  10      148.08      138.15      3.54 o 
   4   7  10      268.75      260.14      5.48 o 
   5   7  10      165.85      153.35      5.71 o 
   6   7  10       61.87       76.98      6.23 o 
   7   7  10       89.55      109.73      8.57 o 
   8   7  10       14.42       16.46      6.24 o 
   0   8  10        0.52       -0.58      2.68 o 
   1   8  10      137.90      136.68      3.18 o 
   2   8  10      381.41      383.30      6.33 o 
   3   8  10      203.81      171.67      4.79 o 
   4   8  10       42.54       57.93      4.29 o 
   5   8  10       96.21      101.35      6.46 o 
   6   8  10        0.94       -2.85      4.12 o 
   7   8  10       71.85       70.75      6.85 o 
   8   8  10       11.64        5.68      5.74 o 
   0   9  10      245.74      223.10      6.39 o 
   1   9  10       41.03       35.47      3.57 o 
   2   9  10      141.68      132.03      6.53 o 
   3   9  10       15.35       12.35      4.75 o 
   4   9  10       49.97       41.04      5.29 o 
   5   9  10      151.92      154.62      7.07 o 
   6   9  10        4.92       -1.96      4.46 o 
   7   9  10       14.60        9.90      5.52 o 
   0  10  10       16.46       11.98      9.59 o 
   1  10  10      119.60      147.13      6.95 o 
   2  10  10      109.54      129.68      8.22 o 
   3  10  10       37.25       35.41      6.58 o 
   4  10  10        8.08       15.10      4.90 o 
   5  10  10        4.41        7.41      4.89 o 
   6  10  10        3.80       12.89      6.09 o 
   0  11  10       12.35        3.53      6.98 o 
   1  11  10      101.15      104.61      7.63 o 
   2  11  10        2.97        6.13      4.99 o 
   3  11  10        9.71        7.48      5.19 o 
   4  11  10        0.22       -6.88      6.20 o 
   5  11  10       83.45       77.70     14.72 o 
   6  11  10       13.07       18.02      6.68 o 
   0  12  10        4.77       -1.31      7.31 o 
   1  12  10      122.27      112.40      8.75 o 
   2  12  10        2.69       -0.60      6.20 o 
   3  12  10       38.04       43.97      9.06 o 
   4  12  10       19.91       16.40      8.24 o 
   0  13  10        2.59       -6.90     10.87 o 
   1  13  10       18.62       -1.10     11.42 o 
   2  13  10       24.67       16.34      7.27 o 
   3  13  10       43.26       42.31      9.65 o 
   1   0  11      129.16      130.73      1.78 o 
   2   0  11       65.25       61.68      1.26 o 
   3   0  11      349.04      333.00      3.35 o 
   4   0  11       63.15       65.47      1.99 o 
   5   0  11       29.83       54.66      4.79 o 
   6   0  11      114.69       92.39     10.54 o 
   7   0  11        3.56       -0.35      5.53 o 
   8   0  11        6.22        2.61      6.02 o 
   9   0  11        1.95       -3.83      6.92 o 
  10   0  11        0.03       -8.25      7.85 o 
   0   1  11      504.29      506.37      5.16 o 
   1   1  11     1241.09     1214.21      5.64 o 
   2   1  11      122.49      116.89      1.22 o 
   3   1  11       83.01       81.36      1.21 o 
   4   1  11       75.95       76.71      1.52 o 
   5   1  11      293.46      284.32      6.69 o 
   6   1  11        3.33       -4.67      3.25 o 
   7   1  11        2.00        0.43      3.43 o 
   8   1  11        1.80       -8.45      5.06 o 
   9   1  11       11.88        3.72      5.35 o 
   0   2  11        2.93        9.92      0.80 o 
   1   2  11      591.73      543.29      3.09 o 
   2   2  11      328.70      323.41      2.31 o 
   3   2  11       24.88       27.94      0.90 o 
   4   2  11      610.81      613.60      5.51 o 
   5   2  11      184.36      186.72      5.17 o 
   6   2  11      150.30      143.77      6.64 o 
   7   2  11       73.93       70.51      5.47 o 
   8   2  11        6.85        5.54      3.13 o 
   9   2  11       11.74        6.39      4.85 o 
   0   3  11        3.03        5.41      0.80 o 
   1   3  11      398.87      409.94      2.61 o 
   2   3  11      118.37      127.81      1.44 o 
   3   3  11       79.24       76.31      1.34 o 
   4   3  11      653.03      606.13      5.62 o 
   5   3  11      190.03      176.88      5.16 o 
   6   3  11      341.24      324.82      7.23 o 
   7   3  11       16.92        8.18      3.50 o 
   8   3  11       12.81       12.35      4.15 o 
   9   3  11       45.57       46.85      5.44 o 
   0   4  11      117.70      112.54      2.08 o 
   1   4  11       58.88       56.23      1.08 o 
   2   4  11       79.06       77.66      1.28 o 
   3   4  11     1083.93     1033.73      7.25 o 
   4   4  11      703.40      717.04      7.18 o 
   5   4  11       13.64        7.84      3.03 o 
   6   4  11       15.21       12.36      3.45 o 
   7   4  11      308.73      311.72      7.82 o 
   8   4  11       40.26       40.62      5.47 o 
   9   4  11       47.79       40.88      5.49 o 
   0   5  11      186.46      187.83      2.93 o 
   1   5  11      166.78      170.05      1.73 o 
   2   5  11       73.86       66.84      1.57 o 
   3   5  11       27.26       24.09      1.57 o 
   4   5  11      129.03      122.53      3.19 o 
   5   5  11       11.13        5.40      3.12 o 
   6   5  11       81.59       82.25      5.09 o 
   7   5  11       22.25       12.99      3.94 o 
   8   5  11       50.96       41.23      5.12 o 
   9   5  11       13.94       12.99      4.86 o 
   0   6  11      108.34      108.44      2.60 o 
   1   6  11       46.94       49.18      1.81 o 
   2   6  11       34.60       34.58      1.58 o 
   3   6  11      585.88      572.23      6.42 o 
   4   6  11       94.55       93.69      3.17 o 
   5   6  11       72.88       80.57      4.76 o 
   6   6  11        7.41       -3.46      3.41 o 
   7   6  11      153.37      168.08      6.32 o 
   8   6  11       63.54       76.89      6.10 o 
   0   7  11       76.13       87.87      4.13 o 
   1   7  11      304.04      301.07      3.91 o 
   2   7  11        0.96       -1.36      1.72 o 
   3   7  11      262.46      256.85      4.69 o 
   4   7  11       29.63       29.01      3.53 o 
   5   7  11       62.70       74.36      4.94 o 
   6   7  11       22.90       23.96      4.88 o 
   7   7  11       77.73       93.26      6.63 o 
   8   7  11       75.19       76.46      6.42 o 
   0   8  11       95.55       97.01      3.26 o 
   1   8  11       35.43       31.15      2.76 o 
   2   8  11       98.51      104.70      4.57 o 
   3   8  11      177.19      165.41      5.28 o 
   4   8  11       63.85       72.32      4.47 o 
   5   8  11       20.41       23.25      4.73 o 
   6   8  11       13.51        8.67      4.82 o 
   7   8  11        5.88       10.88      5.25 o 
   8   8  11       81.92      110.52      9.14 o 
   0   9  11      183.96      178.10      7.87 o 
   1   9  11      142.24      126.04      4.05 o 
   2   9  11       15.38       15.00      4.69 o 
   3   9  11        2.19       -0.88      3.61 o 
   4   9  11        2.67        4.69      4.10 o 
   5   9  11       22.52       22.40      5.10 o 
   6   9  11       85.91      107.54      7.65 o 
   7   9  11       16.62        8.44      5.52 o 
   0  10  11      359.37      343.56     18.19 o 
   1  10  11       75.14       78.37      6.71 o 
   2  10  11       40.94       46.82      5.98 o 
   3  10  11        3.09       -8.30      4.78 o 
   4  10  11        1.50       -0.69      4.36 o 
   5  10  11       99.58      119.34      7.30 o 
   6  10  11       45.12       51.29      7.92 o 
   0  11  11        1.97       -3.81      6.88 o 
   1  11  11       14.51       14.35      5.42 o 
   2  11  11       41.07       50.13      6.54 o 
   3  11  11        4.77        5.92      5.47 o 
   4  11  11       44.49       38.07      7.06 o 
   5  11  11       45.27       62.44     11.10 o 
   0  12  11       23.33       18.52      8.73 o 
   1  12  11       15.18       16.45      5.93 o 
   2  12  11       98.26      115.63     20.65 o 
   3  12  11       18.11       14.47      7.38 o 
   4  12  11        8.46       -0.82      7.68 o 
   0  13  11        3.39       -5.76     10.02 o 
   1  13  11       34.71       41.29     12.06 o 
   2  13  11       11.71        6.74      7.21 o 
   0   0  12       21.17       32.37      1.64 o 
   1   0  12      410.30      361.84      3.37 o 
   2   0  12       42.30       46.35      1.24 o 
   3   0  12       19.67       26.08      1.21 o 
   4   0  12      246.83      248.77      5.28 o 
   5   0  12        6.78        6.27      5.08 o 
   6   0  12      190.82      190.06     10.35 o 
   7   0  12       50.23       39.76      9.89 o 
   8   0  12        2.94        0.69      8.35 o 
   9   0  12        0.03       -3.80      7.38 o 
   0   1  12      201.57      206.76      2.32 o 
   1   1  12      276.96      299.23      1.99 o 
   2   1  12      559.97      520.19      3.10 o 
   3   1  12      281.66      266.68      2.33 o 
   4   1  12      400.34      391.80      4.55 o 
   5   1  12     1183.47     1064.55     13.98 o 
   6   1  12      104.48      114.15      5.09 o 
   7   1  12       29.84       18.56      4.80 o 
   8   1  12        9.38       -5.83      5.97 o 
   9   1  12       73.03       78.61      8.84 o 
   0   2  12       84.71      100.07      1.54 o 
   1   2  12      187.62      183.17      1.59 o 
   2   2  12      187.96      194.20      1.78 o 
   3   2  12      410.23      396.06      2.91 o 
   4   2  12      142.08      149.59      2.84 o 
   5   2  12       24.68       24.24      3.22 o 
   6   2  12      339.14      342.78      7.39 o 
   7   2  12       24.95       18.89      3.70 o 
   8   2  12       10.40        3.83      4.30 o 
   9   2  12        2.32       -4.39      4.75 o 
   0   3  12        2.27        0.64      0.79 o 
   1   3  12      451.04      469.60      2.96 o 
   2   3  12      457.56      469.06      3.20 o 
   3   3  12      716.06      707.77      6.10 o 
   4   3  12      226.07      253.61      3.69 o 
   5   3  12      365.99      369.00      8.11 o 
   6   3  12       12.70        7.92      3.21 o 
   7   3  12      146.39      152.30      5.69 o 
   8   3  12      124.09      119.18      6.91 o 
   9   3  12       44.44       32.83      5.94 o 
   0   4  12      133.07      126.99      2.28 o 
   1   4  12      510.09      492.40      3.21 o 
   2   4  12      121.19      117.95      1.59 o 
   3   4  12       66.48       57.38      2.24 o 
   4   4  12      120.04      105.45      2.68 o 
   5   4  12      169.35      174.18      5.35 o 
   6   4  12       53.48       60.16      4.66 o 
   7   4  12       86.71       88.14      6.45 o 
   8   4  12      108.37      116.95      6.61 o 
   9   4  12        1.86        1.69      5.50 o 
   0   5  12       77.20       87.35      2.33 o 
   1   5  12      287.75      293.06      2.58 o 
   2   5  12        4.47        0.78      0.99 o 
   3   5  12       65.91       74.83      2.31 o 
   4   5  12      189.11      174.60      3.74 o 
   5   5  12       14.75        8.01      3.29 o 
   6   5  12       28.90       31.12      4.08 o 
   7   5  12      277.94      279.33      7.57 o 
   8   5  12       74.91       67.15      5.76 o 
   9   5  12        4.17       -2.83      4.59 o 
   0   6  12       84.40       74.18      3.18 o 
   1   6  12       15.29       15.81      1.23 o 
   2   6  12      109.08      106.86      2.37 o 
   3   6  12      311.75      325.19      4.68 o 
   4   6  12       44.61       58.48      4.41 o 
   5   6  12      239.83      232.46      6.95 o 
   6   6  12       29.59       23.86      4.13 o 
   7   6  12      152.16      158.85      6.27 o 
   8   6  12       88.79       93.64      6.50 o 
   0   7  12      857.73      785.64     10.00 o 
   1   7  12      143.51      138.22      2.88 o 
   2   7  12      125.11      109.95      3.51 o 
   3   7  12        9.09        9.79      2.23 o 
   4   7  12       24.51       20.07      2.88 o 
   5   7  12       12.09       12.01      3.03 o 
   6   7  12       40.94       37.91      5.41 o 
   7   7  12       84.11       93.26      8.31 o 
   8   7  12       82.09       93.18      7.83 o 
   0   8  12      147.96      135.47      4.61 o 
   1   8  12       14.51       16.98      2.79 o 
   2   8  12      178.20      159.09     11.18 o 
   3   8  12       18.55       12.85      4.10 o 
   4   8  12      143.54      142.88      6.11 o 
   5   8  12       46.30       39.10      5.38 o 
   6   8  12       56.00       59.40      6.34 o 
   7   8  12       64.99       62.51      6.47 o 
   0   9  12        0.83       -0.02      5.23 o 
   1   9  12       44.83       44.48      4.44 o 
   2   9  12       71.32       83.72      6.66 o 
   3   9  12       20.52       15.98      5.06 o 
   4   9  12       31.82       41.97      5.27 o 
   5   9  12       44.48       57.75      6.04 o 
   6   9  12       12.16       12.28      5.31 o 
   7   9  12       10.94       20.44      6.01 o 
   0  10  12        0.53       -9.04      6.25 o 
   1  10  12        3.19        0.17      4.63 o 
   2  10  12      185.45      181.38      8.16 o 
   3  10  12       27.29       21.00      5.64 o 
   4  10  12       20.67       21.03      6.14 o 
   5  10  12       97.81      115.12      7.93 o 
   6  10  12       45.07       43.71      6.53 o 
   0  11  12       23.00       12.41      7.69 o 
   1  11  12       68.78       77.69      8.89 o 
   2  11  12       42.55       53.01      6.95 o 
   3  11  12       29.91       26.14      6.33 o 
   4  11  12        3.41       -2.77      5.96 o 
   5  11  12       24.66       11.85      8.02 o 
   0  12  12        0.16       -3.34      7.71 o 
   1  12  12        4.28        0.73      5.66 o 
   2  12  12        4.62        4.98      5.98 o 
   3  12  12       43.07       34.39      8.07 o 
   4  12  12       51.94       39.58      9.61 o 
   0  13  12       23.48       27.91     12.55 o 
   1  13  12        5.59       -0.78      6.73 o 
   1   0  13      167.43      169.18      2.17 o 
   2   0  13       67.49       74.46      1.52 o 
   3   0  13       31.65       21.38      1.28 o 
   4   0  13      376.82      342.80      6.30 o 
   5   0  13     1212.39     1157.81     26.52 o 
   6   0  13      698.91      612.27     20.24 o 
   7   0  13      102.07      113.96     10.55 o 
   8   0  13       19.07       20.46      7.89 o 
   9   0  13        4.34       -4.85      7.46 o 
   0   1  13       73.05       71.22      1.48 o 
   1   1  13      407.47      403.48      2.51 o 
   2   1  13      111.12      107.83      1.32 o 
   3   1  13      333.30      332.73      2.71 o 
   4   1  13       77.36       78.50      2.55 o 
   5   1  13       46.33       57.79      4.01 o 
   6   1  13      225.56      195.84      6.62 o 
   7   1  13       28.15       18.42      4.49 o 
   8   1  13        0.98       -3.57      4.19 o 
   9   1  13       94.57       91.56      7.31 o 
   0   2  13      218.93      243.38      2.59 o 
   1   2  13       91.35       92.92      1.19 o 
   2   2  13       17.12       21.22      0.83 o 
   3   2  13       33.33       31.31      1.71 o 
   4   2  13      482.63      474.14      5.56 o 
   5   2  13      271.49      263.66      6.20 o 
   6   2  13       77.05       80.58      5.77 o 
   7   2  13      117.42      122.38      6.18 o 
   8   2  13        9.42        4.04      4.49 o 
   9   2  13        6.63        6.91      5.49 o 
   0   3  13        7.45        8.52      0.89 o 
   1   3  13      190.63      187.26      1.77 o 
   2   3  13       57.53       54.51      1.30 o 
   3   3  13      154.71      142.35      2.57 o 
   4   3  13       50.89       53.57      2.44 o 
   5   3  13       10.94       10.54      2.58 o 
   6   3  13       65.27       67.01      5.14 o 
   7   3  13      140.09      130.81      6.25 o 
   8   3  13       18.40       21.23      5.07 o 
   9   3  13      137.57      143.90      7.75 o 
   0   4  13      209.74      205.44      2.95 o 
   1   4  13      131.16      147.26      1.71 o 
   2   4  13      264.71      266.76      2.83 o 
   3   4  13      100.07      107.38      2.36 o 
   4   4  13       54.14       58.94      2.70 o 
   5   4  13        6.78        6.91      3.14 o 
   6   4  13        5.47        1.46      3.27 o 
   7   4  13      161.61      172.42      6.19 o 
   8   4  13       48.96       52.08      5.79 o 
   9   4  13       15.88        9.66      5.61 o 
   0   5  13      282.47      282.42      4.27 o 
   1   5  13      580.55      588.00      4.67 o 
   2   5  13       52.98       50.82      1.74 o 
   3   5  13       12.64        7.93      1.65 o 
   4   5  13        7.42        7.80      1.72 o 
   5   5  13       19.24       12.89      3.40 o 
   6   5  13       23.91       35.68      4.28 o 
   7   5  13      148.26      162.63      6.18 o 
   8   5  13       48.03       43.82      5.50 o 
   0   6  13       54.64       76.30      3.42 o 
   1   6  13      124.61      121.97      2.27 o 
   2   6  13       49.81       42.85      2.25 o 
   3   6  13       15.25       12.81      1.93 o 
   4   6  13      229.27      209.75      4.93 o 
   5   6  13       15.39        9.79      3.88 o 
   6   6  13       17.04       17.68      4.02 o 
   7   6  13       38.25       63.22      6.22 o 
   8   6  13       58.16       61.47      8.87 o 
   0   7  13       98.22       86.38      3.53 o 
   1   7  13       52.24       54.07      2.25 o 
   2   7  13       79.99       69.84      3.36 o 
   3   7  13        5.20        1.66      2.16 o 
   4   7  13      126.32      118.99      4.84 o 
   5   7  13        1.25       -5.97      3.65 o 
   6   7  13        1.96       -6.17      4.01 o 
   7   7  13       26.19       31.06      5.54 o 
   8   7  13        1.65        4.60      4.74 o 
   0   8  13       12.73        5.49      4.00 o 
   1   8  13       83.65       85.76      4.65 o 
   2   8  13       11.69        9.71      4.41 o 
   3   8  13      103.51      106.07      7.04 o 
   4   8  13       38.83       35.96      5.32 o 
   5   8  13        5.67       10.76      4.58 o 
   6   8  13        2.92       -2.19      4.50 o 
   7   8  13       36.28       24.27      5.98 o 
   0   9  13        6.19        0.48     10.28 o 
   1   9  13       95.15      113.49      7.08 o 
   2   9  13        4.42       -0.18      4.49 o 
   3   9  13       23.47       26.81      6.52 o 
   4   9  13       61.47       66.24      6.93 o 
   5   9  13       11.17       17.90      5.13 o 
   6   9  13       93.67      110.85      8.08 o 
   0  10  13        0.53      -11.71      5.85 o 
   1  10  13        1.68       -0.82      4.91 o 
   2  10  13       15.90       15.64      7.10 o 
   3  10  13        1.30        3.80      5.23 o 
   4  10  13       38.12       27.68      6.45 o 
   5  10  13       27.75       33.36      7.38 o 
   6  10  13       41.58       50.37      6.81 o 
   0  11  13       29.45       27.40     12.25 o 
   1  11  13        5.24        4.61      5.40 o 
   2  11  13       23.76       21.69      6.17 o 
   3  11  13       44.22       63.53      7.57 o 
   4  11  13       37.72       37.84      7.56 o 
   5  11  13      144.09      157.51     10.44 o 
   0  12  13       24.54       15.77      8.90 o 
   1  12  13       50.68       64.08      7.85 o 
   2  12  13       29.31       35.30     10.39 o 
   3  12  13       25.14       14.20      6.80 o 
   0  13  13       47.70       40.90     10.72 o 
   0   0  14        1.60        3.03      1.24 o 
   1   0  14      659.89      640.53      5.06 o 
   2   0  14      170.71      191.19      2.41 o 
   3   0  14       36.17       29.12      2.38 o 
   4   0  14      427.08      380.89      9.92 o 
   5   0  14      321.46      295.44      9.50 o 
   6   0  14      338.89      324.01     13.13 o 
   7   0  14       77.22      103.66     17.15 o 
   8   0  14       35.13       42.25      9.08 o 
   9   0  14        3.26        8.82      8.35 o 
   0   1  14      185.81      165.77      2.22 o 
   1   1  14      580.33      595.35      3.48 o 
   2   1  14      113.07      110.96      1.33 o 
   3   1  14       16.72       13.62      1.13 o 
   4   1  14        8.92        5.95      2.13 o 
   5   1  14      714.52      703.44     11.98 o 
   6   1  14      171.70      158.98      6.12 o 
   7   1  14       56.96       71.88      5.85 o 
   8   1  14        3.52       -6.41      4.30 o 
   9   1  14       71.63       74.76      6.97 o 
   0   2  14       25.77       30.14      1.26 o 
   1   2  14      269.76      260.99      2.03 o 
   2   2  14      403.43      401.95      2.78 o 
   3   2  14      140.72      138.24      2.35 o 
   4   2  14       23.32       28.04      2.64 o 
   5   2  14      224.73      202.46      5.67 o 
   6   2  14       90.23       88.02      5.69 o 
   7   2  14       39.03       40.95      5.10 o 
   8   2  14      180.20      179.01      7.38 o 
   9   2  14       16.05        8.44      5.31 o 
   0   3  14       17.67       17.80      1.19 o 
   1   3  14       49.68       58.78      1.24 o 
   2   3  14       81.63       72.72      1.62 o 
   3   3  14       82.92       77.23      2.19 o 
   4   3  14       37.77       41.54      3.30 o 
   5   3  14       60.99       79.78      4.62 o 
   6   3  14       10.26        2.27      3.25 o 
   7   3  14       99.01      115.82      5.66 o 
   8   3  14       89.04      112.81      7.66 o 
   9   3  14       24.28       26.76      6.14 o 
   0   4  14        1.60        2.10      1.11 o 
   1   4  14      142.49      154.40      2.01 o 
   2   4  14       45.12       51.05      1.61 o 
   3   4  14      165.57      154.23      3.23 o 
   4   4  14       53.05       54.19      2.73 o 
   5   4  14       13.57       11.87      3.30 o 
   6   4  14       52.34       64.78      5.02 o 
   7   4  14       41.80       43.07      4.88 o 
   8   4  14       84.29       93.48      9.23 o 
   0   5  14       27.16       37.87      2.27 o 
   1   5  14       38.46       33.78      1.69 o 
   2   5  14      189.97      205.96      2.94 o 
   3   5  14      244.69      234.51      4.07 o 
   4   5  14      257.96      253.52      5.57 o 
   5   5  14       33.77       35.32      3.82 o 
   6   5  14       69.72       78.38      5.23 o 
   7   5  14      136.67      131.88      5.98 o 
   8   5  14       19.76       21.72      4.80 o 
   0   6  14       68.16       65.79      2.84 o 
   1   6  14        8.30        6.11      1.20 o 
   2   6  14      112.22       98.03      4.98 o 
   3   6  14       68.03       60.47      3.03 o 
   4   6  14       12.18        8.87      2.37 o 
   5   6  14        3.22        4.40      3.44 o 
   6   6  14       18.88       20.03      4.13 o 
   7   6  14        1.93        2.61      4.13 o 
   8   6  14       20.82       13.69      4.73 o 
   0   7  14      220.15      190.69      6.45 o 
   1   7  14       84.69       78.29      3.35 o 
   2   7  14      102.15      112.42      8.05 o 
   3   7  14       28.07       38.21      4.49 o 
   4   7  14      118.59      109.07      4.84 o 
   5   7  14       39.07       53.26      7.03 o 
   6   7  14        4.36        1.78      5.94 o 
   7   7  14       11.68       18.26      7.41 o 
   0   8  14        0.12       -0.37      3.57 o 
   1   8  14       44.85       44.38      5.22 o 
   2   8  14      145.75      123.70      6.88 o 
   3   8  14        6.95        3.64      4.66 o 
   4   8  14        6.31        7.46      6.91 o 
   5   8  14       23.09       15.59      4.84 o 
   6   8  14       39.37       33.17      5.91 o 
   7   8  14        5.61       -2.36      5.31 o 
   0   9  14        0.00       -8.01      6.01 o 
   1   9  14        5.72        5.72      4.80 o 
   2   9  14       11.80        9.38      6.75 o 
   3   9  14      122.31      129.32      9.45 o 
   4   9  14       14.37       10.38      5.66 o 
   5   9  14        2.28        3.42      5.92 o 
   6   9  14       57.13       69.32      9.96 o 
   0  10  14        0.96       -5.81      6.58 o 
   1  10  14       20.61       20.52      5.78 o 
   2  10  14       50.32       58.95      6.92 o 
   3  10  14       32.98       40.26      6.82 o 
   4  10  14        1.44      -10.04      5.47 o 
   5  10  14       72.66       92.92      9.65 o 
   0  11  14       79.76       86.70     12.84 o 
   1  11  14        1.39       -0.14      5.50 o 
   2  11  14        5.57       -2.59      5.61 o 
   3  11  14       31.92       33.90      6.98 o 
   4  11  14        8.89        7.96      6.39 o 
   0  12  14        8.93        8.99      9.16 o 
   1  12  14      117.15      141.35     13.82 o 
   2  12  14       17.87       10.02      6.49 o 
   3  12  14        7.95        1.04      6.72 o 
   1   0  15     1489.37     1471.62     10.19 o 
   2   0  15      315.11      329.72      4.15 o 
   3   0  15        0.02       -2.93      1.46 o 
   4   0  15       21.71       15.61      4.06 o 
   5   0  15        4.75        4.46      4.49 o 
   6   0  15        0.29        3.93      4.95 o 
   7   0  15       11.55        5.83      5.53 o 
   8   0  15      188.62      200.02     10.95 o 
   9   0  15        4.80       -3.73      6.69 o 
   0   1  15       96.80       97.71      1.84 o 
   1   1  15      898.38      926.70      5.11 o 
   2   1  15      786.29      746.78      4.73 o 
   3   1  15      183.39      174.81      2.61 o 
   4   1  15      233.05      233.12      5.16 o 
   5   1  15      119.96      118.44      5.34 o 
   6   1  15      185.99      156.96      7.07 o 
   7   1  15      129.52      126.41      6.41 o 
   8   1  15       73.39       91.43      6.97 o 
   9   1  15       71.06       84.62      7.42 o 
   0   2  15       41.38       51.34      1.62 o 
   1   2  15      194.29      205.94      1.89 o 
   2   2  15      393.45      362.60      3.22 o 
   3   2  15      343.48      351.12      3.57 o 
   4   2  15       28.87       32.63      2.62 o 
   5   2  15       44.58       52.73      4.70 o 
   6   2  15       12.36       10.58      3.93 o 
   7   2  15        1.88       -0.88      4.00 o 
   8   2  15       99.17      113.33      7.43 o 
   9   2  15        6.76        4.60      5.40 o 
   0   3  15      481.44      470.94      4.75 o 
   1   3  15      162.61      171.56      2.01 o 
   2   3  15      599.73      578.88      5.14 o 
   3   3  15      327.62      312.96      4.11 o 
   4   3  15       57.72       55.65      2.79 o 
   5   3  15       51.18       58.35      4.17 o 
   6   3  15       62.38       58.09      7.14 o 
   7   3  15       87.70       90.88      6.39 o 
   8   3  15      105.70      125.70      7.72 o 
   0   4  15      117.90       93.65      3.29 o 
   1   4  15      124.70      140.78      2.20 o 
   2   4  15      155.02      142.07      2.42 o 
   3   4  15      276.70      249.88      4.13 o 
   4   4  15       28.83       23.79      2.88 o 
   5   4  15       12.22        8.57      3.15 o 
   6   4  15       12.88       15.93      3.77 o 
   7   4  15        9.73        6.96      3.81 o 
   8   4  15       24.87       20.43      5.61 o 
   0   5  15      162.97      162.10      3.96 o 
   1   5  15       88.50       73.10      1.94 o 
   2   5  15       15.54       18.75      1.78 o 
   3   5  15      235.57      223.47      4.26 o 
   4   5  15        9.64        8.94      2.90 o 
   5   5  15      144.33      150.79      6.49 o 
   6   5  15       28.60       26.80      4.73 o 
   7   5  15       36.86       34.28      5.39 o 
   8   5  15        2.56       -2.79      4.18 o 
   0   6  15       86.04       81.70      3.12 o 
   1   6  15      423.72      378.85      4.75 o 
   2   6  15       27.86       25.87      2.19 o 
   3   6  15      286.75      276.34      7.25 o 
   4   6  15       15.40        7.21      2.79 o 
   5   6  15       20.06       18.39      3.89 o 
   6   6  15        5.30        4.65      4.08 o 
   7   6  15        6.18       14.12      5.10 o 
   8   6  15       18.81       14.53      4.92 o 
   0   7  15      282.25      263.77      7.62 o 
   1   7  15       35.81       41.81      3.80 o 
   2   7  15       66.05       72.89      6.22 o 
   3   7  15       46.09       39.76      5.60 o 
   4   7  15       36.49       34.29      5.59 o 
   5   7  15       69.58       85.99      7.20 o 
   6   7  15       28.63       38.02      5.63 o 
   7   7  15       12.44        5.77      4.94 o 
   0   8  15        2.99        1.25      4.10 o 
   1   8  15        9.82        9.22      4.78 o 
   2   8  15       26.71       34.09      5.55 o 
   3   8  15       87.46      104.91      7.52 o 
   4   8  15        1.39       -7.00      4.55 o 
   5   8  15        6.69        7.53      5.95 o 
   6   8  15        2.22        3.78      4.99 o 
   7   8  15        9.18        6.78      6.09 o 
   0   9  15        5.07       -4.76     10.54 o 
   1   9  15      141.12      150.84      7.44 o 
   2   9  15       34.38       29.36      5.80 o 
   3   9  15       48.95       55.53      6.94 o 
   4   9  15       22.14       30.03      6.38 o 
   5   9  15       60.79       55.69      8.83 o 
   6   9  15        1.94        0.92      6.11 o 
   0  10  15        1.80        1.77      7.60 o 
   1  10  15      110.32      134.33      9.96 o 
   2  10  15        8.42        8.11      5.71 o 
   3  10  15       17.71       21.71      6.28 o 
   4  10  15      194.00      187.27     12.28 o 
   5  10  15       36.85       30.81     11.32 o 
   0  11  15       29.76       30.66      9.38 o 
   1  11  15       74.80       81.74     11.34 o 
   2  11  15       93.19      120.14      9.04 o 
   3  11  15       12.48       10.85      6.46 o 
   4  11  15       13.71       -0.95      8.00 o 
   0  12  15        1.83        2.36     16.77 o 
   1  12  15        7.98        9.68      6.53 o 
   2  12  15       38.60       45.66      7.97 o 
   0   0  16       27.72       25.45      2.61 o 
   1   0  16      269.72      291.48      3.50 o 
   2   0  16     1740.51     1666.61     30.35 o 
   3   0  16      472.15      462.22      6.73 o 
   4   0  16      148.23      140.58      8.91 o 
   5   0  16        0.00       -5.58      4.17 o 
   6   0  16      198.19      230.09     12.86 o 
   7   0  16        1.10        2.37      5.29 o 
   8   0  16       46.23       52.31      7.92 o 
   0   1  16      486.98      474.07      4.48 o 
   1   1  16      445.93      435.25      3.35 o 
   2   1  16      607.47      593.99      4.58 o 
   3   1  16      267.06      265.24      3.37 o 
   4   1  16       31.98       26.56      3.21 o 
   5   1  16       93.42       87.95      4.98 o 
   6   1  16       14.72       12.36      4.18 o 
   7   1  16       37.93       41.14      5.38 o 
   8   1  16       23.24       44.35      6.15 o 
   0   2  16      339.42      334.43      3.90 o 
   1   2  16        4.36        6.87      0.88 o 
   2   2  16       31.72       27.32      1.54 o 
   3   2  16      244.70      232.36      3.00 o 
   4   2  16        9.23        7.15      2.15 o 
   5   2  16       47.49       53.23      5.09 o 
   6   2  16        4.17       -1.78      3.62 o 
   7   2  16       45.51       54.48      5.67 o 
   8   2  16       13.27       15.84      5.55 o 
   0   3  16       19.97       18.30      1.57 o 
   1   3  16       87.17       71.22      1.98 o 
   2   3  16      236.28      217.23      2.94 o 
   3   3  16       80.49       94.62      2.63 o 
   4   3  16      108.15      112.12      3.59 o 
   5   3  16        4.46       -1.98      2.91 o 
   6   3  16        7.54        6.20      3.93 o 
   7   3  16        6.28        1.74      4.36 o 
   8   3  16       11.34       10.81      6.65 o 
   0   4  16       14.63       11.20      1.82 o 
   1   4  16      120.37      128.05      2.29 o 
   2   4  16      203.36      190.91      3.33 o 
   3   4  16        6.38        4.25      1.76 o 
   4   4  16       19.33       14.94      2.58 o 
   5   4  16       90.98       95.10      5.58 o 
   6   4  16       13.60        6.80      3.38 o 
   7   4  16       13.16       16.12      4.96 o 
   8   4  16        2.24        4.52      5.15 o 
   0   5  16        0.22        1.72      1.62 o 
   1   5  16      175.26      148.10      3.03 o 
   2   5  16      204.25      182.66      3.79 o 
   3   5  16        1.86       -1.25      2.57 o 
   4   5  16       62.90       58.47      3.81 o 
   5   5  16       67.10       57.89      4.55 o 
   6   5  16        0.75       -6.91      3.46 o 
   7   5  16       10.84       11.99      4.32 o 
   8   5  16        2.14       -1.66      4.96 o 
   0   6  16       68.23       47.51      5.58 o 
   1   6  16      157.50      165.57      6.04 o 
   2   6  16        2.18        1.41      3.09 o 
   3   6  16       65.50       60.50      4.44 o 
   4   6  16       68.67       79.63      5.73 o 
   5   6  16       65.69       49.94      4.63 o 
   6   6  16       48.83       50.32      5.67 o 
   7   6  16        9.80        7.72      4.41 o 
   0   7  16       10.15        1.91      3.50 o 
   1   7  16       81.40       73.69      8.08 o 
   2   7  16       21.51       13.05      4.83 o 
   3   7  16       19.52       12.05      4.90 o 
   4   7  16       13.66       16.62      5.74 o 
   5   7  16        2.21       -0.72      4.25 o 
   6   7  16        5.14        6.96      4.82 o 
   7   7  16        1.12       -2.28      5.09 o 
   0   8  16        0.38       -5.49      3.65 o 
   1   8  16       69.30       93.54      7.02 o 
   2   8  16       10.92       12.49      5.14 o 
   3   8  16       69.37       70.82      7.10 o 
   4   8  16      103.62      105.66      8.04 o 
   5   8  16       23.90       21.71      6.89 o 
   6   8  16        0.37       -5.55      5.98 o 
   0   9  16       37.52       38.34      8.74 o 
   1   9  16       16.79       18.59      5.57 o 
   2   9  16       14.58       14.94      5.61 o 
   3   9  16        3.13       -8.19      5.14 o 
   4   9  16       41.36       48.24      8.39 o 
   5   9  16       13.96       17.79      7.16 o 
   0  10  16       46.91       40.87     19.32 o 
   1  10  16      243.57      248.53     11.73 o 
   2  10  16      139.39      150.11      8.23 o 
   3  10  16       53.61       91.09     11.11 o 
   4  10  16       26.64       37.66      7.40 o 
   5  10  16       23.31       27.27      7.84 o 
   0  11  16       86.25       97.71     12.41 o 
   1  11  16       15.13       21.14      6.82 o 
   2  11  16       44.29       58.29      9.12 o 
   3  11  16        3.06       -4.73      5.85 o 
   0  12  16       57.25       52.44     13.32 o 
   1  12  16        5.48       -3.46      6.47 o 
   1   0  17        7.55        4.18      1.32 o 
   2   0  17      517.55      528.50      7.04 o 
   3   0  17      112.76      108.99      4.61 o 
   4   0  17       30.56       31.25      5.54 o 
   5   0  17      121.44      127.92      7.12 o 
   6   0  17       12.14       21.77      5.63 o 
   7   0  17       22.32       18.91      6.41 o 
   8   0  17       66.89       82.28     11.68 o 
   0   1  17      515.38      518.19      5.90 o 
   1   1  17      100.23       92.57      1.72 o 
   2   1  17      633.90      585.74      4.76 o 
   3   1  17      509.07      483.84      5.44 o 
   4   1  17       86.20       93.40      4.15 o 
   5   1  17       30.52       29.63      4.07 o 
   6   1  17       36.61       51.08      4.69 o 
   7   1  17       59.51       62.59      5.54 o 
   8   1  17       27.90       22.71      5.18 o 
   0   2  17      118.91      117.61      3.07 o 
   1   2  17      654.83      607.56      5.40 o 
   2   2  17      107.45       99.38      1.94 o 
   3   2  17       50.67       46.16      2.19 o 
   4   2  17      107.29      120.63      4.15 o 
   5   2  17        5.34        2.75      3.62 o 
   6   2  17        9.62        6.58      4.14 o 
   7   2  17       55.04       58.36      6.01 o 
   8   2  17       30.21       38.82      6.19 o 
   0   3  17       23.69       26.48      1.90 o 
   1   3  17      166.13      157.17      2.65 o 
   2   3  17        7.45        9.51      1.36 o 
   3   3  17       61.99       55.44      3.01 o 
   4   3  17       20.20       12.80      2.68 o 
   5   3  17       58.96       73.26      5.20 o 
   6   3  17       17.84       16.19      4.48 o 
   7   3  17       14.98       10.51      4.85 o 
   8   3  17        7.06        6.56      8.90 o 
   0   4  17      549.47      449.92      6.93 o 
   1   4  17      245.33      190.18      3.04 o 
   2   4  17      106.34      106.19      2.92 o 
   3   4  17      127.48      105.69      4.84 o 
   4   4  17       41.23       33.25      3.05 o 
   5   4  17       15.96       14.91      3.54 o 
   6   4  17       16.93       23.90      5.39 o 
   7   4  17       12.46       12.60      5.03 o 
   8   4  17       12.77       14.57      5.62 o 
   0   5  17      499.56      475.57      9.14 o 
   1   5  17       10.17       16.25      1.83 o 
   2   5  17       37.33       37.70      2.87 o 
   3   5  17       12.58       14.83      4.33 o 
   4   5  17      135.27      127.69      8.03 o 
   5   5  17       23.66       25.50      4.31 o 
   6   5  17       41.25       45.52      4.91 o 
   7   5  17        8.96        6.01      5.00 o 
   0   6  17      381.91      329.28     10.11 o 
   1   6  17      186.06      150.37      4.53 o 
   2   6  17        0.93       -4.43      4.10 o 
   3   6  17       16.50       22.56      5.06 o 
   4   6  17       46.97       54.31      6.25 o 
   5   6  17        4.74       -2.72      3.93 o 
   6   6  17       21.62       15.28      4.85 o 
   7   6  17       47.18       52.00      7.36 o 
   0   7  17        0.04        3.70      3.49 o 
   1   7  17        9.00        3.89      4.53 o 
   2   7  17        3.35       -2.60      4.47 o 
   3   7  17        5.64        6.19      4.92 o 
   4   7  17        6.21        6.49      5.01 o 
   5   7  17       17.13        7.20      5.70 o 
   6   7  17        8.79        7.85      5.16 o 
   0   8  17       87.41       99.96     11.95 o 
   1   8  17        7.58        5.00      5.07 o 
   2   8  17       23.81       10.87      5.35 o 
   3   8  17        8.55        0.50      5.17 o 
   4   8  17       24.56       37.20      6.49 o 
   5   8  17        1.91       -3.83      6.03 o 
   6   8  17        7.38       10.59      6.65 o 
   0   9  17       72.14       87.90     10.82 o 
   1   9  17        6.76       13.72      5.55 o 
   2   9  17       73.81       89.18     10.14 o 
   3   9  17       30.52       41.53      6.82 o 
   4   9  17       11.56        9.27      6.32 o 
   5   9  17       15.31       15.94      7.04 o 
   0  10  17       18.95        4.48      8.19 o 
   1  10  17       90.02      110.97     10.58 o 
   2  10  17       35.12       22.76      8.57 o 
   3  10  17       52.98       66.65     10.10 o 
   4  10  17       78.33      102.65     11.44 o 
   0  11  17       30.19       51.16     15.01 o 
   1  11  17        4.79       -5.71      5.86 o 
   2  11  17       72.89       81.85      8.46 o 
   0   0  18      231.28      237.97      6.31 o 
   1   0  18      184.49      160.81      3.44 o 
   2   0  18      449.40      437.55      7.24 o 
   3   0  18      300.77      275.21      7.08 o 
   4   0  18      578.95      590.35     13.85 o 
   5   0  18        5.32        2.25      4.85 o 
   6   0  18       11.97       -1.15      5.14 o 
   7   0  18       18.72       32.89      7.21 o 
   8   0  18       34.93       35.85      7.96 o 
   0   1  18        2.27        4.09      1.43 o 
   1   1  18       81.86       89.44      1.95 o 
   2   1  18      108.33      103.63      2.12 o 
   3   1  18      232.54      220.47      4.84 o 
   4   1  18        3.61        4.99      2.08 o 
   5   1  18      114.54      117.28      5.45 o 
   6   1  18       32.23       22.81      4.29 o 
   7   1  18       13.27       17.02      4.57 o 
   8   1  18       36.70       37.57      5.84 o 
   0   2  18       39.75       45.24      2.50 o 
   1   2  18      662.12      630.24      8.95 o 
   2   2  18      151.65      151.68      2.59 o 
   3   2  18       24.17       23.57      1.72 o 
   4   2  18       96.33      107.23      4.84 o 
   5   2  18       59.94       59.45      4.59 o 
   6   2  18        6.11       -0.05      3.72 o 
   7   2  18       31.46       38.36      6.68 o 
   8   2  18        9.74        9.55      5.61 o 
   0   3  18       96.16       84.84      3.49 o 
   1   3  18       95.02       87.46      3.23 o 
   2   3  18       21.55       21.68      2.20 o 
   3   3  18      346.65      329.11      7.11 o 
   4   3  18       48.25       46.57      3.88 o 
   5   3  18       25.88       18.34      4.13 o 
   6   3  18       18.92       29.72      5.87 o 
   7   3  18       18.48       19.20      5.24 o 
   8   3  18        8.97       -2.95      5.01 o 
   0   4  18      105.89      119.41      5.26 o 
   1   4  18      101.24       93.85      3.26 o 
   2   4  18       65.16       65.36      6.66 o 
   3   4  18       82.62       79.44      5.22 o 
   4   4  18       97.83       91.42      5.16 o 
   5   4  18      112.22      107.28      5.76 o 
   6   4  18       53.23       68.45      6.05 o 
   7   4  18       31.96       33.71      6.78 o 
   0   5  18       21.01       11.60      3.88 o 
   1   5  18       12.07        4.07      4.13 o 
   2   5  18       15.01       15.06      5.36 o 
   3   5  18       73.88       84.45      6.65 o 
   4   5  18      142.08      136.44      9.54 o 
   5   5  18       27.95       25.75      4.38 o 
   6   5  18       12.13        5.76      4.40 o 
   7   5  18        1.51       -6.68      5.01 o 
   0   6  18       66.19       76.90      5.88 o 
   1   6  18        0.57       -5.71      4.30 o 
   2   6  18       17.51       29.60      6.36 o 
   3   6  18       82.59       86.23      6.95 o 
   4   6  18       18.41       11.77      5.18 o 
   5   6  18       37.94       22.83      6.08 o 
   6   6  18       71.42       78.75     12.31 o 
   7   6  18        8.28       12.42      6.14 o 
   0   7  18        8.69        3.19      6.83 o 
   1   7  18       20.67       14.08      5.10 o 
   2   7  18       12.76        2.56      4.98 o 
   3   7  18       22.74       15.53      5.38 o 
   4   7  18       45.16       41.13      6.47 o 
   5   7  18        2.14        0.20      5.43 o 
   6   7  18        7.27       12.61      6.66 o 
   0   8  18        0.25       -1.69      6.99 o 
   1   8  18       38.30       44.22      6.37 o 
   2   8  18       12.61       11.48      5.56 o 
   3   8  18        0.94       -8.24      5.14 o 
   4   8  18        0.65       -6.28      5.20 o 
   5   8  18        1.10        1.45      6.09 o 
   0   9  18       47.14       38.09     13.83 o 
   1   9  18        7.30        5.14      5.72 o 
   2   9  18       32.04       35.68      6.66 o 
   3   9  18      123.22      141.83      9.51 o 
   4   9  18       22.61       22.68      7.08 o 
   5   9  18       38.24       48.79      7.76 o 
   0  10  18        0.16      -15.48      7.90 o 
   1  10  18      102.93       96.77      8.66 o 
   2  10  18       54.59       53.38      9.23 o 
   3  10  18       64.73       62.58      8.14 o 
   0  11  18       23.99       34.49     10.25 o 
   1  11  18       16.73        6.72      6.63 o 
   1   0  19      223.28      209.71      4.99 o 
   2   0  19      689.14      659.37     24.38 o 
   3   0  19       57.52       69.37      6.11 o 
   4   0  19       10.48       21.85      4.47 o 
   5   0  19       77.77       88.94     10.22 o 
   6   0  19       47.84       43.53      9.98 o 
   7   0  19        1.57        1.42      6.19 o 
   8   0  19      160.67      168.47     10.15 o 
   0   1  19      811.50      790.80     12.76 o 
   1   1  19      106.11      101.61      2.34 o 
   2   1  19      172.71      162.02      4.15 o 
   3   1  19      125.44      124.43      4.69 o 
   4   1  19      148.56      150.92      5.15 o 
   5   1  19       20.43       26.50      4.20 o 
   6   1  19        0.29       -3.69      3.83 o 
   7   1  19       19.73       28.16      5.04 o 
   8   1  19        5.11        6.92      5.14 o 
   0   2  19        0.00       -2.09      1.75 o 
   1   2  19      150.74      128.49      2.92 o 
   2   2  19       45.32       47.33      3.78 o 
   3   2  19       43.96       58.96      3.64 o 
   4   2  19       62.72       69.89      5.56 o 
   5   2  19        1.73       -3.10      3.34 o 
   6   2  19        5.08        4.58      3.91 o 
   7   2  19       13.60        9.89      4.63 o 
   0   3  19        0.92       -4.36      2.31 o 
   1   3  19      123.07      123.67      3.42 o 
   2   3  19       10.71       13.65      2.89 o 
   3   3  19        9.59        4.80      3.13 o 
   4   3  19      125.94      125.84      5.40 o 
   5   3  19       34.75       37.04      4.32 o 
   6   3  19       19.69       16.47      4.96 o 
   7   3  19       29.30       35.02      6.03 o 
   0   4  19       26.93       26.23      4.42 o 
   1   4  19      116.68      100.20      6.51 o 
   2   4  19        0.29       -4.79      3.56 o 
   3   4  19      100.75      106.80      6.30 o 
   4   4  19      222.31      225.91     10.59 o 
   5   4  19        6.60        3.10      3.90 o 
   6   4  19       28.56       30.42      5.33 o 
   7   4  19       37.89       31.45      5.78 o 
   0   5  19      106.84      121.08      6.87 o 
   1   5  19      156.32      137.10      6.67 o 
   2   5  19      241.54      249.40      8.40 o 
   3   5  19       93.70       94.37      7.17 o 
   4   5  19       97.05      124.08     11.47 o 
   5   5  19       37.59       24.09      4.49 o 
   6   5  19       12.48       16.16      5.58 o 
   7   5  19       33.96       43.00      6.20 o 
   0   6  19       27.36       17.45      7.03 o 
   1   6  19        3.50       -1.35      4.54 o 
   2   6  19       16.71       15.44      5.10 o 
   3   6  19        3.68        0.35      4.85 o 
   4   6  19       65.28       55.11      6.76 o 
   5   6  19       17.76       16.56      6.07 o 
   6   6  19        1.19       12.28      8.03 o 
   0   7  19        1.48       -2.10      6.80 o 
   1   7  19       15.30        4.33      4.91 o 
   2   7  19       67.48       67.41      7.25 o 
   3   7  19       24.60       19.80      5.81 o 
   4   7  19       31.93       33.63      6.48 o 
   5   7  19       15.30        9.28      6.07 o 
   6   7  19       11.04       14.48      6.99 o 
   0   8  19       28.00       27.53      8.61 o 
   1   8  19       61.64       82.53      7.51 o 
   2   8  19        3.32       -7.02      5.20 o 
   3   8  19       13.73        7.20      5.97 o 
   4   8  19       72.25       81.31      8.10 o 
   5   8  19        4.79        3.99      6.42 o 
   0   9  19        2.83      -10.49      7.07 o 
   1   9  19        1.68       -0.03      5.61 o 
   2   9  19      152.11      178.27     12.44 o 
   3   9  19      149.78      154.11      9.41 o 
   4   9  19       93.73      112.38     12.12 o 
   0  10  19        0.27      -15.64      7.82 o 
   1  10  19        6.86       -7.40      5.96 o 
   2  10  19       41.12       39.07      7.35 o 
   3  10  19        9.67        0.01      6.49 o 
   0   0  20        1.10       -0.62      2.96 o 
   1   0  20       50.10       41.28      3.87 o 
   2   0  20       54.79       52.84      5.04 o 
   3   0  20        4.82       -3.20      4.82 o 
   4   0  20      472.76      518.71     13.21 o 
   5   0  20       42.14       41.49      6.56 o 
   6   0  20        0.79       -7.51      5.41 o 
   7   0  20       10.55        0.84      6.59 o 
   0   1  20      278.10      292.86     18.60 o 
   1   1  20        5.77        3.42      1.82 o 
   2   1  20       52.54       47.95      2.90 o 
   3   1  20       17.52       14.92      3.71 o 
   4   1  20        1.53       -6.15      3.08 o 
   5   1  20       12.84       11.44      3.87 o 
   6   1  20       19.25       18.15      4.51 o 
   7   1  20      120.10      122.81      7.19 o 
   0   2  20        5.08        1.82      2.79 o 
   1   2  20        1.52        4.43      2.15 o 
   2   2  20       25.80       19.80      3.51 o 
   3   2  20      213.25      210.83      9.14 o 
   4   2  20       35.28       45.63      5.78 o 
   5   2  20       28.09       25.10      4.16 o 
   6   2  20        6.50       18.33      4.66 o 
   7   2  20       35.49       39.80      5.54 o 
   0   3  20        6.47        2.50      3.11 o 
   1   3  20      197.78      198.94      6.15 o 
   2   3  20       17.59       22.82      4.49 o 
   3   3  20      148.75      125.07      5.74 o 
   4   3  20       31.76       36.71      5.00 o 
   5   3  20       21.97       13.60      3.89 o 
   6   3  20       80.27      113.90      6.47 o 
   7   3  20      156.66      162.25      6.73 o 
   0   4  20        8.16        4.47      6.48 o 
   1   4  20       78.53      101.60      5.75 o 
   2   4  20       42.21       36.85      9.04 o 
   3   4  20       81.12       98.92      6.78 o 
   4   4  20       10.62       13.84      5.17 o 
   5   4  20        4.20        3.48      4.47 o 
   6   4  20       10.57       13.70      5.42 o 
   7   4  20       10.92       18.39      5.70 o 
   0   5  20        4.62       -2.24      6.44 o 
   1   5  20        3.88       -5.62      4.29 o 
   2   5  20       17.06       17.81      5.33 o 
   3   5  20      157.94      145.86      7.44 o 
   4   5  20       17.64       13.77      6.37 o 
   5   5  20        8.25        3.86      9.34 o 
   6   5  20        8.48        5.15      7.02 o 
   0   6  20        7.39      -10.44      6.37 o 
   1   6  20       34.69       19.36      5.42 o 
   2   6  20       53.25       56.32      6.43 o 
   3   6  20       22.60       21.88      5.78 o 
   4   6  20       31.86       44.86      6.77 o 
   5   6  20       34.51       39.12      6.86 o 
   6   6  20       38.33       43.01      9.98 o 
   0   7  20       80.01       66.66     10.00 o 
   1   7  20       26.81       25.38      6.69 o 
   2   7  20       68.15       67.33      7.12 o 
   3   7  20       77.84       83.49      7.82 o 
   4   7  20        8.93        1.06      5.59 o 
   5   7  20       26.84       29.20      6.92 o 
   0   8  20       16.45       11.53      8.53 o 
   1   8  20        4.15        1.22      5.53 o 
   2   8  20        2.77       -7.94      5.25 o 
   3   8  20      137.34      151.90      9.11 o 
   4   8  20       30.47       21.71      6.55 o 
   0   9  20        5.20       -4.32      7.98 o 
   1   9  20       65.18       69.40      7.88 o 
   2   9  20       61.34       66.36      7.94 o 
   3   9  20        9.47        0.02      6.44 o 
   0  10  20        0.85      -11.75     12.47 o 
   1  10  20       21.84        8.05      8.70 o 
   2  10  20       41.15       37.69      7.67 o 
   1   0  21       59.13       52.98      9.56 o 
   2   0  21       38.96       45.95     10.58 o 
   3   0  21      272.31      273.59     11.89 o 
   4   0  21        0.52        6.18      4.35 o 
   5   0  21        8.80       19.09      9.78 o 
   6   0  21        7.22       -1.77      6.05 o 
   7   0  21       36.26       30.43      8.92 o 
   0   1  21        0.00       -7.59      4.72 o 
   1   1  21       11.74        4.12      2.65 o 
   2   1  21       86.40       81.53     10.84 o 
   3   1  21       29.59       30.75      4.44 o 
   4   1  21       41.07       54.07      4.47 o 
   5   1  21       12.35       10.84      4.00 o 
   6   1  21        7.24        2.85      4.61 o 
   7   1  21       28.75       26.54      5.71 o 
   0   2  21       53.60       62.44      6.48 o 
   1   2  21        4.94        2.56      2.85 o 
   2   2  21       24.81       20.40      5.13 o 
   3   2  21       18.80       15.72      5.33 o 
   4   2  21       53.51       73.38      7.68 o 
   5   2  21       12.65       12.81      4.07 o 
   6   2  21        4.87        6.46      4.39 o 
   7   2  21       32.79       42.83      6.39 o 
   0   3  21        2.51        4.64      5.11 o 
   1   3  21       24.16       23.11      3.51 o 
   2   3  21       61.84       64.68      6.38 o 
   3   3  21       94.04      115.95      8.70 o 
   4   3  21       10.25       16.63      5.85 o 
   5   3  21       31.03       30.41      4.43 o 
   6   3  21       40.51       47.66      5.31 o 
   0   4  21        2.32      -10.84      6.08 o 
   1   4  21        1.34       -4.78      4.21 o 
   2   4  21      112.60      118.42      7.00 o 
   3   4  21       30.90       29.95      6.97 o 
   4   4  21       79.41       95.93      9.46 o 
   5   4  21        2.85       -5.15     10.60 o 
   6   4  21       79.25       93.61      8.02 o 
   0   5  21        5.13       -0.76      6.95 o 
   1   5  21        7.06       -8.45      4.48 o 
   2   5  21       43.47       51.36      6.41 o 
   3   5  21       16.11        7.63      5.04 o 
   4   5  21       53.15       69.26      9.70 o 
   5   5  21        0.19       -7.73      6.74 o 
   6   5  21        4.79       12.29      8.66 o 
   0   6  21        6.16       -3.84      9.51 o 
   1   6  21       95.68      111.24      8.33 o 
   2   6  21      150.46      151.62      7.83 o 
   3   6  21        2.75       -5.17      6.83 o 
   4   6  21       47.42       45.10      6.95 o 
   5   6  21       87.44      116.44     11.28 o 
   0   7  21        0.46       -5.58      7.55 o 
   1   7  21       10.14        6.96      5.56 o 
   2   7  21       70.35       60.96      7.29 o 
   3   7  21       44.25       39.36      6.82 o 
   4   7  21       82.15       79.78      8.25 o 
   5   7  21       22.56        8.45      6.50 o 
   0   8  21       14.18       10.20      8.75 o 
   1   8  21        0.95       -7.09      5.44 o 
   2   8  21        1.12       -1.63      5.77 o 
   3   8  21       46.30       62.99      7.98 o 
   4   8  21        9.71       -5.32      7.13 o 
   0   9  21       74.79       87.73     19.09 o 
   1   9  21       16.85       10.53      6.43 o 
   2   9  21       39.07       40.06      8.23 o 
   0   0  22       24.98       28.07     10.80 o 
   1   0  22       13.78       14.00      7.83 o 
   2   0  22        4.76        1.77      7.08 o 
   3   0  22        1.20        7.46      3.82 o 
   4   0  22       51.64       55.27      6.87 o 
   5   0  22       33.76       30.40      8.58 o 
   6   0  22       36.06       40.20      7.52 o 
   0   1  22        2.52        1.38      5.29 o 
   1   1  22        1.93       -6.27      5.07 o 
   2   1  22       17.57       19.76      5.21 o 
   3   1  22       32.15       31.85      5.98 o 
   4   1  22      111.86      120.93      5.94 o 
   5   1  22       43.79       47.71      4.96 o 
   6   1  22       14.69       18.19      4.98 o 
   0   2  22       84.47       95.51     15.37 o 
   1   2  22        5.06       -4.96      5.35 o 
   2   2  22       12.40       11.74      5.28 o 
   3   2  22       66.52       71.40      6.90 o 
   4   2  22       21.88       21.88      6.11 o 
   5   2  22       33.20       37.00      4.77 o 
   6   2  22       17.01       22.92      6.10 o 
   0   3  22       54.98       45.80     10.21 o 
   1   3  22       66.46       72.15      7.76 o 
   2   3  22        7.22        8.90      5.93 o 
   3   3  22       34.42       35.36      5.38 o 
   4   3  22        8.40        4.69      7.32 o 
   5   3  22       41.70       30.92      7.83 o 
   6   3  22       14.31       20.54      5.15 o 
   0   4  22        2.56       -7.84      7.10 o 
   1   4  22       28.74       23.29      5.98 o 
   2   4  22       11.33        1.83      6.25 o 
   3   4  22       17.48       10.91      9.74 o 
   4   4  22       15.71       18.11     10.95 o 
   5   4  22       12.65       16.95      7.82 o 
   6   4  22        8.50       10.23      7.93 o 
   0   5  22       12.97       -0.50      7.19 o 
   1   5  22       76.62       80.66      7.11 o 
   2   5  22       39.09       36.12      6.23 o 
   3   5  22       46.63       55.40      8.35 o 
   4   5  22       15.32       13.91      7.41 o 
   5   5  22       39.81       21.62      8.72 o 
   0   6  22       29.12       31.61     11.72 o 
   1   6  22        2.61       -1.05      7.18 o 
   2   6  22       55.38       68.77      7.25 o 
   3   6  22       81.39       90.73      8.96 o 
   4   6  22        9.79       -0.61      7.36 o 
   5   6  22        4.88       -2.64      7.58 o 
   0   7  22        0.38      -14.23      7.11 o 
   1   7  22       36.02       39.83      6.83 o 
   2   7  22       63.98       73.54      7.99 o 
   3   7  22       44.93       48.37      7.59 o 
   4   7  22        8.64       10.48      6.42 o 
   0   8  22       66.62       48.06     10.59 o 
   1   8  22      122.20      136.56     11.08 o 
   2   8  22       38.18       26.33      7.05 o 
   3   8  22        4.18       -2.94      6.12 o 
   0   9  22        0.50       -2.38     12.46 o 
   1   9  22        0.14       -2.57      6.29 o 
   1   0  23      103.92      106.87     11.39 o 
   2   0  23        2.87       -3.25      7.42 o 
   3   0  23      160.51       67.44     12.00 o 
   4   0  23       15.83       18.79      8.28 o 
   5   0  23       33.26       54.25      8.70 o 
   6   0  23        0.57        4.37      6.66 o 
   0   1  23        3.38       -5.25      5.21 o 
   1   1  23       19.82       12.03      5.89 o 
   2   1  23       91.63       99.13      9.29 o 
   3   1  23       12.78       27.48      5.96 o 
   4   1  23       41.81       66.64      7.49 o 
   5   1  23       48.67       71.15      5.50 o 
   6   1  23       15.03       17.64      5.18 o 
   0   2  23        2.32       -8.32     10.71 o 
   1   2  23      141.49      168.32     11.92 o 
   2   2  23       64.71       43.82      8.77 o 
   3   2  23      150.95      177.88      9.14 o 
   4   2  23       27.52       24.01      6.80 o 
   5   2  23       19.40       17.58      6.01 o 
   6   2  23       26.32       27.51      5.33 o 
   0   3  23       17.58       18.65     12.73 o 
   1   3  23       46.68       42.40      6.63 o 
   2   3  23       31.91       29.17      7.08 o 
   3   3  23       30.61       38.43      7.64 o 
   4   3  23       53.71       62.27      7.88 o 
   5   3  23       11.07       16.60      7.83 o 
   0   4  23       26.46       18.83     19.81 o 
   1   4  23       25.02       24.40      7.13 o 
   2   4  23      156.19      168.31      9.60 o 
   3   4  23       49.67       55.50      8.57 o 
   4   4  23       63.62       63.47      9.52 o 
   5   4  23       12.74       10.22      9.22 o 
   0   5  23       10.64      -12.69      7.30 o 
   1   5  23        3.63        0.20      7.41 o 
   2   5  23       42.22       59.09      8.79 o 
   3   5  23       91.15      104.04     10.10 o 
   4   5  23       56.52       62.07      9.41 o 
   5   5  23       10.87       17.52      8.22 o 
   0   6  23        0.36      -11.82      7.62 o 
   1   6  23       23.79       14.08      6.18 o 
   2   6  23      132.42      154.31      8.24 o 
   3   6  23       11.80       17.47      8.13 o 
   4   6  23       36.65       28.85      8.58 o 
   0   7  23       53.78       43.14     15.28 o 
   1   7  23       51.24       35.51      7.08 o 
   2   7  23       54.90       58.66      9.73 o 
   3   7  23       95.36      111.06     14.31 o 
   0   8  23       14.48       -9.27      8.39 o 
   1   8  23       91.32      116.63      9.30 o 
   2   8  23       21.46        5.84      6.54 o 
   0   0  24        0.66      -16.32     10.27 o 
   1   0  24        3.93      -12.93      7.84 o 
   2   0  24       15.16       11.12      7.91 o 
   3   0  24       72.30       94.47     17.01 o 
   4   0  24       24.76       27.12     15.59 o 
   5   0  24        2.37       -5.19      6.10 o 
   0   1  24        1.71      -10.70      5.35 o 
   1   1  24       23.71       26.82      8.42 o 
   2   1  24        6.87       -1.28      8.24 o 
   3   1  24        6.86       12.90      7.76 o 
   4   1  24       53.24       57.39      8.66 o 
   5   1  24        3.59        4.04      6.04 o 
   0   2  24       23.56       13.20     12.66 o 
   1   2  24       62.31       84.37     11.47 o 
   2   2  24       35.59       22.52      6.90 o 
   3   2  24       17.19       22.54      6.60 o 
   4   2  24        4.64        4.03      6.38 o 
   5   2  24       91.70      109.91      9.46 o 
   0   3  24       15.87       16.06     13.64 o 
   1   3  24      110.25      143.83     12.71 o 
   2   3  24        5.37        8.87      7.00 o 
   3   3  24       15.06       10.26      7.07 o 
   4   3  24      142.88      170.28     10.74 o 
   5   3  24       10.55       20.99      8.38 o 
   0   4  24       86.00       89.74     17.58 o 
   1   4  24       13.55        6.66      7.02 o 
   2   4  24      242.98      274.54     11.72 o 
   3   4  24       18.13       11.33      7.77 o 
   4   4  24       14.45        2.11      7.42 o 
   5   4  24       23.99       35.41      9.29 o 
   0   5  24        2.18      -14.90      8.65 o 
   1   5  24        4.56       -9.09      5.58 o 
   2   5  24        6.33       -3.31      6.87 o 
   3   5  24      108.76      146.97     11.65 o 
   4   5  24        3.30       -0.24      7.95 o 
   0   6  24        0.11      -10.95      8.17 o 
   1   6  24       45.59       46.39      7.39 o 
   2   6  24      133.71      160.97     16.56 o 
   3   6  24       55.75       57.01      9.92 o 
   0   7  24        7.90       -7.64      8.72 o 
   1   7  24       42.02       41.74      7.36 o 
   2   7  24       74.33       82.29     11.38 o 
   1   0  25       48.19       57.05     10.39 o 
   2   0  25        1.70       -7.34     12.51 o 
   3   0  25       34.28       36.67     15.06 o 
   4   0  25        0.06      -10.11     14.68 o 
   5   0  25        6.08       11.18     15.25 o 
   0   1  25       25.26       27.88     14.11 o 
   1   1  25       75.62       99.24      9.84 o 
   2   1  25       34.50       20.20      8.10 o 
   3   1  25        5.93       12.20      8.40 o 
   4   1  25       37.11       44.30     13.12 o 
   5   1  25        0.01        3.61      7.61 o 
   0   2  25       55.24       56.48     16.38 o 
   1   2  25        2.87       -3.45      9.08 o 
   2   2  25      115.49      123.58     16.87 o 
   3   2  25       17.07       29.83      6.99 o 
   4   2  25       25.96       15.86      7.16 o 
   0   3  25       18.32       -1.01     13.42 o 
   1   3  25       42.83       42.66     11.46 o 
   2   3  25      125.02      147.17     10.49 o 
   3   3  25       58.71       63.88     14.22 o 
   4   3  25       15.77        9.30      7.96 o 
   0   4  25        6.29        5.70     14.96 o 
   1   4  25       37.22       31.33      8.08 o 
   2   4  25       77.46       99.25     10.20 o 
   3   4  25        3.21        4.48      7.59 o 
   4   4  25       18.31       -1.43      7.87 o 
   0   5  25        6.37      -16.20      8.10 o 
   1   5  25       22.12       10.83      7.84 o 
   2   5  25        0.59       -8.23      7.08 o 
   3   5  25       25.91       29.40      8.94 o 
   0   6  25       15.91        4.95      8.98 o 
   1   6  25        3.10       -3.24      6.20 o 
   2   6  25      173.13      188.35     11.03 o 
   0   0  26        8.98       -7.59     12.69 o 
   1   0  26       74.65       63.85     16.03 o 
   2   0  26       15.85       10.93     14.65 o 
   3   0  26        3.45        0.28     14.65 o 
   4   0  26        0.17        0.94     15.40 o 
   0   1  26        1.32       -7.18     13.20 o 
   1   1  26       21.75       10.61     10.11 o 
   2   1  26       11.61       -2.89      8.02 o 
   3   1  26       52.00       64.33     12.16 o 
   4   1  26       49.44       69.77     13.43 o 
   0   2  26        1.01      -27.22     13.61 o 
   1   2  26       15.34       10.18     10.48 o 
   2   2  26       47.60       56.02     12.18 o 
   3   2  26       11.21       17.29     14.19 o 
   4   2  26       16.69       21.02      7.68 o 
   0   3  26       15.23      -19.62     14.68 o 
   1   3  26       85.66      101.36     13.87 o 
   2   3  26       64.26       86.83     13.68 o 
   3   3  26      185.70      206.02     11.28 o 
   0   4  26       22.61        4.47     15.59 o 
   1   4  26        1.71       -6.75     10.63 o 
   2   4  26       72.48       71.52     12.37 o 
   3   4  26       15.86       18.04     11.64 o 
   0   5  26        0.14      -16.82     14.77 o 
   1   5  26       44.13       35.48      8.93 o 
   2   5  26       72.20       90.96     11.04 o 
   1   0  27       72.22       86.34     18.14 o 
   2   0  27        7.85       -6.08     15.31 o 
   3   0  27       43.49       52.04     17.29 o 
   0   1  27       25.55        1.42     14.96 o 
   1   1  27       12.44        4.71     14.82 o 
   2   1  27       14.13      -10.27     10.57 o 
   3   1  27       16.06       16.81     11.44 o 
   0   2  27       14.19       -1.61     15.75 o 
   1   2  27       13.98        2.20     10.91 o 
   2   2  27       68.93       85.06     15.04 o 
   3   2  27      120.26      167.98     17.14 o 
   0   3  27        2.27      -14.74     14.71 o 
   1   3  27       38.82       29.54     12.06 o 
   2   3  27       31.03       39.26     12.68 o 
   0   4  27       14.90      -10.24     15.40 o 
   1   4  27       33.30       24.19     12.39 o 
   1   0  28        2.53        1.67     14.43 o 
   0   1  28       42.46       48.64     18.08 o 
   1   1  28       27.40       26.73     11.73 o 
   0   2  28        0.36      -28.41     14.21 o 
   1   2  28        1.28      -21.00     10.50 o 
                                                 
